# Supplementary material for: Whole Genome Sequencing and Tn5-Insertion Mutagenesis of Pseudomonas taiwanensis CMS to Probe Its Antagonistic Activity Against Rice Bacterial Blight Disease
Source: Int J Mol Sci. 2020 Nov 16;21(22):8639. doi: 10.3390/ijms21228639 (PMC7696974; doi:10.3390/ijms21228639)
Supplement: Supplementary file 1 [file ijms-21-08639-s001.zip]

Archive with 5 entries (5 files):
- New Supplemental FIGURE S1-S7.pdf
- New Table S1.pdf
- New Table S2.pdf
- New TABLE S3.xlsx
- New TABLE S4.xlsx
