# Supplementary material for: Whole Genome Sequencing and Tn5-Insertion Mutagenesis of Pseudomonas taiwanensis CMS to Probe Its Antagonistic Activity Against Rice Bacterial Blight Disease
Source: Int J Mol Sci. 2020 Nov 16;21(22):8639. doi: 10.3390/ijms21228639 (PMC7696974; doi:10.3390/ijms21228639)
Supplement: Supplementary file 1 [file ijms-21-08639-s001.zip › New TABLE S3.xlsx]

## Sheet: Sheet1
TABLE S3. List of Tn5-inserted mutants display decreased anti-Xoo activity compared to wild-type
Gene Name	Gene product	Function	NCBI CDS no.
Amino acid transport and metabolism
metE	5-methyltetrahydropteroyltriglutamate--homocysteine methyltransferase	Methionine synthase II	GQ77_19470
dapF	Diaminopimelate epimerase	Biosynthesis of lysine from aspartate semialdehyde	GQ77_22380
puuA	glutamine synthetase	Glutamine synthetase	GQ77_13775
trpC	Indole-3-glycerol phosphate synthase	Bifunctional Enzyme That Catalyzes Two Sequential Steps Of Tryptophan Biosynthetic Pathway.	GQ77_21000
trpA	Tryptophan synthase alpha chain	biosynthesis of tryptophan	GQ77_00175
proA	Gamma-glutamyl phosphate reductase	biosynthesis of proline from glutamate	GQ77_20360
yejA	Uncharacterized protein y4wM	ABC-type oligopeptide transport system, periplasmic component	GQ77_08175
ilvD	Dihydroxy-acid dehydratase	Valine and isoleucine biosynthesis	GQ77_01225
pepN	Aminopeptidase N	degradation of intracellular peptides	GQ77_16030
astE	Succinylglutamate desuccinylase	Transforms N(2)-succinylglutamate into succinate and glutamate	GQ77_06625
	Ornithine carbamoyltransferase	Arginine biosynthesis	GQ77_17995
	thiamine pyrophosphate-containing protein ydaP	Thiamine pyrophosphate-requiring enzymes	GQ77_13085
	Methionine synthase	Catalyzes the transfer of a methyl group from methyl- cobalamin to homocysteine,	GQ77_13200
hisB	Imidazoleglycerol-phosphate dehydratase	Histidine biosynthesis	GQ77_21705
phhA	Phenylalanine-4-hydroxylase	Belongs to the biopterin-dependent aromatic amino acid hydroxylase family	GQ77_06550
aroH	Phospho-2-dehydro-3-deoxyheptonate aldolase	Belongs to the class-II DAHP synthase family	GQ77_16545
	Aspartate ammonia-lyase	Unknown	GQ77_22865
	Succinyl-CoA ligase [ADP-forming] subunit beta	Tricarboxylic acid cycle	GQ77_07885
	Gamma-aminobutyrate permease and related permeases	Transporter for GABA	GQ77_09400
	O-succinylhomoserine sulfhydrylase	Converts O-succinylhomoserine into homocysteine	GQ77_16125
	molybdopterin oxidoreductase	Energy production and conversion	GQ77_12060
	Acetylornithine aminotransferase	Involved In Both The Arginine And Lysine Biosynthetic Pathways.	GQ77_06595
	Glucose-Methanol-Choline Oxidoreductase	Choline dehydrogenase and related flavoproteins	GQ77_03555
	Allophanate hydrolase subunit 2	Unknown	GQ77_06270
	ABC-type spermidine/putrescine transport systems, ATPase components	Part of the ABC transporter complex CysAWTP involved in sulfate/thiosulfate import.	GQ77_01180
	5,10-methylenetetrahydrofolate reductase	Methionine biosynthesis	GQ77_02040
	serine/threonine protein kinase	Involved in the import of serine and threonine into the cell, with the concomitant import of sodium (symport system)	GQ77_14110
	Zn-dependent oligopeptidases	May play a specific role in the degradation of signal peptides after they are released from precursor forms of secreted proteins. Can cleave N-acetyl-L-Ala	GQ77_00245
	ABC-type proline/glycine betaine transport system, ATPase component	Involved in a multicomponent binding-protein-dependent transport system for glycine betaine/L-proline	GQ77_21680
	Carbamate kinase	Arginine degradation via arginine deiminase; third step.	GQ77_04720
	Proline racemase	Arginine and proline metabolism	GQ77_06020
	Protease II	Cleaves peptide bonds on the C-terminal side of lysyl and argininyl residues	GQ77_06230
	Gamma-aminobutyrate permease and related permeases	Permease that is involved in the transport across the cytoplasmic membrane of proline	GQ77_01780
	Predicted carboxypeptidase	Unknown	GQ77_20485
	Na+/proline symporter	Phosphorylates the sporulation-regulatory proteins spo0A and spo0F. It also autophosphorylates in the presence of ATP	GQ77_19835
	Spermidine synthase	Catalyzes the production of spermidine from putrescine and decarboxylated S-adenosylmethionine (dcSAM), which serves as an aminopropyl donor	GQ77_11420
gltK	ABC-type amino acid transport system, permease component	Part of the binding-protein-dependent transport system for aspartate/glutamate; probably responsible for the translocation of the substrate across the membrane	GQ77_18040
pleC	Na+/proline symporter	Member of the two-component regulatory system involved in the regulation of polar organelle development. PleC functions as a membrane-associated protein kinase that transfers phosphate to the response regulator pleD, leading to its activation	GQ77_17335
gltI	ABC-type amino acid transport/signal transduction systems, periplasmic component/domain	Part of the binding-protein-dependent transport system for glutamate and aspartate. Binds to both aspartate and glutamate	GQ77_18030
leuC	3-isopropylmalate dehydratase large subunit	Catalyzes the isomerization between 2-isopropylmalate and 3-isopropylmalate, via the formation of 2-isopropylmaleate	GQ77_16190
	ABC-type proline/glycine betaine transport systems, periplasmic components	Unknown	GQ77_10240
	Zn-dependent dipeptidase, microsomal dipeptidase homolog	Unknown	GQ77_12870
	Aspartate/tyrosine/aromatic aminotransferase	Unknown	GQ77_06540
	Amino acid transporters	Catalyzes an electroneutral exchange between arginine and ornithine to allow high-efficiency energy conversion in the arginine deiminase pathway	GQ77_04735
	Predicted carboxypeptidase	Unknown	GQ77_14790
	Ornithine carbamoyltransferase	Arginine biosynthesis; sixth step	GQ77_04725
	Amino acid transporters	Catalyzes an electroneutral exchange between arginine and ornithine to allow high-efficiency energy conversion in the arginine deiminase pathway	GQ77_04740
ansA	L-asparaginase/archaeal Glu-tRNAGln amidotransferase subunit D	Unknown	GQ77_20655
pepA	Leucyl aminopeptidase	Presumably involved in the processing and regular turnover of intracellular proteins. Catalyzes the removal of unsubstituted N-terminal amino acids from various peptides	GQ77_04650
gdhA	Glutamate dehydrogenase/leucine dehydrogenase	Unknown	GQ77_03325
argA	Acetylglutamate kinase	Arginine biosynthesis	GQ77_00925
puuA	Glutamine synthetase	Involved in the breakdown of putrescine via the biosynthesis of gamma-L-glutamylputrescine. It is able to use several diamines, spermidine and spermine	GQ77_00935
dgdA	4-aminobutyrate aminotransferase and related aminotransferases	The dialkylglycine decarboxylase is of interest because it normally catalyzes both decarboxylation and amino transfer	GQ77_21850
braD	Branched-chain amino acid ABC-type transport system, permease components	Component of the high affinity leucine, isoleucine, valine, transport system (LIV-I), which is operative without Na(+) and is specific for alanine and threonine, in addition to branched-chain amino acids	GQ77_17755
	Diaminopimelate decarboxylase	Unknown	GQ77_13050
	Saccharopine dehydrogenase and related proteins	Unknown	GQ77_13055
aroA	5-enolpyruvylshikimate-3-phosphate synthase	Aromatic amino acids biosynthesis; shikimate pathway; sixth step	GQ77_16880
	ABC-type branched-chain amino acid transport systems, periplasmic component	Unknown	GQ77_10520
hisC	Histidinol-phosphate/aromatic aminotransferase and cobyric acid decarboxylase	Histidine biosynthesis; seventh step	GQ77_04595
hutU	Urocanate hydratase	Unknown	GQ77_01770
yhdX	ABC-type amino acid transport system, permease component	Probably part of the binding-protein-dependent transport system ydhWXYZ for an amino acid; probably responsible for the translocation of the substrate across the membrane	GQ77_19105
alsT	Na+/alanine symporter	Unknown	GQ77_20650
potF	Spermidine/putrescine-binding periplasmic protein	Required for the activity of the bacterial periplasmic transport system of putrescine. Polyamine binding protein	GQ77_10855
argH2	Argininosuccinate lyase	Arginine biosynthesis; eighth (last) step	GQ77_22330
ilvC	Ketol-acid reductoisomerase	Valine and isoleucine biosynthesis; second step	GQ77_19745
dapE	Acetylornithine deacetylase/Succinyl-diaminopimelate desuccinylase and related deacylases	Catalyzes the hydrolysis of N-succinyl-L,L- diaminopimelic acid (SDAP), forming succinate and LL-2,6- diaminoheptanedioate (DAP), an intermediate involved in the bacterial biosynthesis of lysine and meso-diaminopimelic acid, an essential component of bacterial cell walls	GQ77_05280
gcvP1	Glycine cleavage system protein P (pyridoxal-binding), C-terminal domain	The glycine cleavage system catalyzes the degradation of glycine	GQ77_04680
yqhT	Xaa-Pro aminopeptidase	Unknown	GQ77_08370
tyrB	Aspartate/tyrosine/aromatic aminotransferase	Biosynthesis of Phe, Tyr, Asp and Leu	GQ77_12270
potF	Spermidine/putrescine-binding periplasmic protein	Required for the activity of the bacterial periplasmic transport system of putrescine. Polyamine binding protein	GQ77_00950
potF	Spermidine/putrescine-binding periplasmic protein	Required for the activity of the bacterial periplasmic transport system of putrescine. Polyamine binding protein	GQ77_14540
glyA1	Glycine/serine hydroxymethyltransferase	Interconversion of serine and glycine	GQ77_21555
aroF	3-deoxy-D-arabino-heptulosonate 7-phosphate (DAHP) synthase	Stereospecific condensation of phosphoenolpyruvate (PEP) and D-erythrose-4-phosphate (E4P) giving rise to 3-deoxy-D- arabino-heptulosonate-7-phosphate (DAHP)	GQ77_14960
opuAB	ABC-type proline/glycine betaine transport system, permease component	Involved in a multicomponent binding-protein-dependent transport system for glycine betaine; probably responsible for the translocation of the substrate across the membrane	GQ77_10235
ilvA	Threonine dehydratase	Catalyzes the formation of alpha-ketobutyrate from threonine in a two-step reaction. The first step is a dehydration of threonine, followed by rehydration and liberation of ammonia	GQ77_10705
adiA	Arginine/lysine/ornithine decarboxylases	ADC can be found in two forms:biodegradative and biosynthetic. The biodegradative form may play a role in regulating pH by consuming proteins	GQ77_08205
	ABC-type proline/glycine betaine transport systems, periplasmic components	Unknown	GQ77_00150
gltB	Glutamate synthase domain 2	NITROGEN METABOLISM, GLUTAMATE BIOSYNTHESIS. THE CATALYZED REACTION BRINGS TOGETHER THE NITROGEN AND CARBON METABOLISM	GQ77_01495
mvaB	Isopropylmalate/homocitrate/citramalate synthases	Involved in the catabolism of branched amino acids such as leucine (Probable)	GQ77_10320
sdaA	L-serine deaminase	Anaerobic degradation of L-threonine to propionate	GQ77_11510
serB	Phosphoserine phosphatase	Unknown	GQ77_02355
puuA	Glutamine synthetase	Involved in the breakdown of putrescine via the biosynthesis of gamma-L-glutamylputrescine. It is able to use several diamines, spermidine and spermine. Absolutely essential to utilize putrescine as both nitrogen and carbon sources and to decrease the toxicity of putrescine, which can lead to inhibition of cell growth and protein synthesis	GQ77_00930
	ABC-type amino acid transport/signal transduction systems, periplasmic component/domain	Unknown	GQ77_02030
argT	ABC-type amino acid transport/signal transduction systems, periplasmic component/domain	This periplasmic binding protein is involved in an arginine transport system. ArgT and histidine-binding protein J (hisJ) interact with a common membrane-bound receptor, hisP	GQ77_06570
argG	Argininosuccinate synthase	Arginine biosynthesis; seventh step	GQ77_17955
pabB	Anthranilate/para-aminobenzoate synthases component I	Catalyzes the biosynthesis of 4-amino-4-deoxychorismate (ADC) from chorismate and glutamine	GQ77_14935
glnP	ABC-type amino acid transport system, permease component	Part of the binding-protein-dependent transport system for glutamine; probably responsible for the translocation of the substrate across the membrane	GQ77_01820
edd	Dihydroxyacid dehydratase/phosphogluconate dehydratase	KEY ENZYME IN THE ENTNER-DOUDOROFF PATHWAY	GQ77_04775
phnW	Serine-pyruvate aminotransferase/archaeal aspartate aminotransferase	Involved in phosphonate degradation	GQ77_08225
sdaC	Amino acid permeases	Involved in the import of serine into the cell. May be required for phage C1 adsorption by interacting with DrcB. May also be involved in ampicillin sensitivity	GQ77_12265
eamB	Putative threonine efflux protein	Exporter of O-acetylserine (OAS) and cysteine	GQ77_10375
aspC	Aspartate/tyrosine/aromatic aminotransferase	Biosynthesis of Phe, Tyr, Asp and Leu	GQ77_16280
potI	ABC-type spermidine/putrescine transport system, permease component II	Required for the activity of the bacterial periplasmic transport system of putrescine	GQ77_00965
prlC	Zn-dependent oligopeptidases	May play a specific role in the degradation of signal peptides after they are released from precursor forms of secreted proteins. Can cleave N-acetyl-L-Ala(4)	GQ77_00255
gdhB	NAD-specific glutamate dehydrogenase	Involved in arginine catabolism by converting L- glutamate, into 2-oxoglutarate, which is then channeled into the tricarboxylic acid cycle. Can also utilize other amino acids of the glutamate family	GQ77_15935
yerD	Glutamate synthase domain 2	NITROGEN METABOLISM, GLUTAMATE BIOSYNTHESIS. THE CATALYZED REACTION BRINGS TOGETHER THE NITROGEN AND CARBON METABOLISM	GQ77_18095
ybgF	Amino acid transporters	Transporter For The Intake Of S-Methylmethionine	GQ77_09040
	Choline dehydrogenase and related flavoproteins	Part of the heterotrimer that catalyzes the conversion of D-gluconate to 2-dehydro-D-gluconate. This subunit functions as the dehydrogenase	GQ77_06720
ydcV	ABC-type spermidine/putrescine transport system, permease component II	Probably part of the binding-protein-dependent transport system ydcSTUV; probably responsible for the translocation of the substrate across the membrane	GQ77_05080
potD	Spermidine/putrescine-binding periplasmic protein	Required for the activity of the bacterial periplasmic transport system of putrescine and spermidine. Polyamine binding protein	GQ77_09640
	Glycine/D-amino acid oxidases (deaminating)	Unknown	GQ77_19130
aroP	Gamma-aminobutyrate permease and related permeases	Permease that is involved in the transport across the cytoplasmic membrane of the aromatic amino acids (phenylalanine, tyrosine, and tryptophan)	GQ77_07505
yveA	aspartate:proton symporter	Uptake of L-aspartate with the concomitant import of a proton. Can also transport aspartate hydroxamate and L-glutamate with lower affinity and efficiency	GQ77_06030
proY	Gamma-aminobutyrate permease and related permeases	Permease that is involved in the transport across the cytoplasmic membrane of proline	GQ77_05515
trpB	Tryptophan synthase beta chain	The beta subunit is responsible for the synthesis of L- tryptophan from indole and L-serine	GQ77_00180
yejA	ABC-type oligopeptide transport system, periplasmic component	Unknown	GQ77_11670
ilvA	Threonine dehydratase	Catalyzes The Formation Of Alpha-Ketobutyrate From Threonine In A Two-Step Reaction. The First Step Is A Dehydration Of Threonine, Followed By Rehydration And Liberation Of Ammonia. Deaminates L-Threonine, But Also L-Serine To A Lesser Extent	GQ77_14615
dppA	ABC-type dipeptide transport system, periplasmic component	Dipeptide-binding protein of a transport system that can be subject to osmotic shock. DppA is also required for peptide chemotaxis	GQ77_22590
gcvT	Glycine cleavage system T protein (aminomethyltransferase)	The glycine cleavage system catalyzes the degradation of glycine	GQ77_00880
hisD	Histidinol dehydrogenase	Catalyzes the sequential NAD-dependent oxidations of L- histidinol to L-histidinaldehyde and then to L-histidine	GQ77_04590
ydcT	ABC-type spermidine/putrescine transport systems, ATPase components	Probably part of a binding-protein-dependent transport system YdcSTUV. Probably responsible for energy coupling to the transport system	GQ77_05090
fbpC	ABC-type spermidine/putrescine transport systems, ATPase components	Part of the ABC transporter complex FbpABC involved in Fe(3+) ions import. Responsible for energy coupling to the transport system	GQ77_18000
puuA	Glutamine synthetase	Involved in the breakdown of putrescine via the biosynthesis of gamma-L-glutamylputrescine. It is able to use several diamines, spermidine and spermine. Absolutely essential to utilize putrescine as both nitrogen and carbon sources and to decrease the toxicity of putrescine, which can lead to inhibition of cell growth and protein synthesis	GQ77_06405
aapP	ABC-type polar amino acid transport system, ATPase component	Part of a binding-protein-dependent transport system for L-amino acids, affects the uptake as well as the efflux of these amino acids. Probably responsible for energy coupling to the transport system	GQ77_12305
ilvE	Branched-chain amino acid aminotransferase/4-amino-4-deoxychorismate lyase	Acts on leucine, isoleucine and valine	GQ77_10080
trpD	Anthranilate phosphoribosyltransferase	Tryptophan biosynthesis; first step. Tryptophan biosynthesis; second step	GQ77_21005
aruG	Arginine/ornithine N-succinyltransferase beta subunit	Catalyzes The Transfer Of Succinyl-CoA To Arginine To Produce N(2)-Succinylarginine	GQ77_06605
potA	ABC-type spermidine/putrescine transport systems, ATPase components	Part of the ABC transporter complex PotABCD involved in spermidine/putrescine import. Responsible for energy coupling to the transport system	GQ77_09625
mhpE	Isopropylmalate/homocitrate/citramalate synthases	Catalyzes the retro-aldol cleavage of 4-hydroxy-2- oxopentanoate to pyruvate and acetaldehyde. Is involved in the meta-cleavage pathway for the degradation of aromatic compounds	GQ77_16845
argJ	N-acetylglutamate synthase (N-acetylornithine aminotransferase)	Unknown	GQ77_18845
ordL	Glycine/D-amino acid oxidases (deaminating)	Unknown	GQ77_04345
hisA	Phosphoribosylformimino-5-aminoimidazole carboxamide ribonucleotide (ProFAR) isomerase	Histidine biosynthesis; fourth step	GQ77_21690
livJ	ABC-type branched-chain amino acid transport systems, periplasmic component	Component of an amino-acid transport system (Potential)	GQ77_02560
gltK	ABC-type amino acid transport system, permease component	Part of the binding-protein-dependent transport system for aspartate/glutamate; probably responsible for the translocation of the substrate across the membrane	GQ77_18045
pabC	Branched-chain amino acid aminotransferase/4-amino-4-deoxychorismate lyase	Converts 4-amino-4-deoxychorismate into 4-aminobenzoate (PABA) and pyruvate	GQ77_16335
ordL	Glycine/D-amino acid oxidases (deaminating)	Unknown	GQ77_06055
Carbohydrate transport and metabolism
kgtP	Alpha-ketoglutarate permease	Permeases of the major facilitator superfamily	GQ77_18380
ugpA	Probable ABC transporter permease protein PH1215	ABC-type sugar transport systems, permease components	GQ77_04800
	Glycerol uptake facilitator protein	facilitates the movement of glycerol across the cytoplasmic membrane	GQ77_18010
	Phosphoenolpyruvate synthase	Catalyzes the phosphorylation of pyruvate to phosphoenolpyruvate	GQ77_22610
algC	Phosphomannomutase	Essential for biofilm production	GQ77_15925
	Polysaccharide Deacetylase	Predicted xylanase/chitin deacetylase	GQ77_19165
benK	Benzoate transport protein	Probable uptake of benzoate	GQ77_10935
	Beta-glucosidase-related glycosidases	Unknown	GQ77_18365
	sugar efflux transporter (sotB)	sugar efflux transporter	GQ77_12475
	Permeases of the major facilitator superfamily	Transports 4-hydroxybenzoate (4-HBA) and protocatechuate across the membrane	GQ77_18520
glgP	Glucan phosphorylase	Phosphorylase is an important allosteric enzyme in carbohydrate metabolism. Enzymes from different sources differ in their regulatory mechanisms and in their natural substrates. However, all known phosphorylases share catalytic and structural properties	GQ77_01730
yyaJ	Permeases of the major facilitator superfamily	Unknown	GQ77_12460
fsr	Permeases of the major facilitator superfamily	Confers the resistance against fosmidomycin	GQ77_03465
sgcX	Cellulase M and related proteins	Unknown	GQ77_13905
yliI	Glucose/sorbosone dehydrogenases	Aldose sugar dehydrogenase with broad substrate specificity. The physiological substrate is unknown. Can oxidize glucose to gluconolactone. Can also utilize D-arabinose, L- arabinose and 2-deoxy-glucose.	GQ77_08455
lplT	Permeases of the major facilitator superfamily	Catalyzes the facilitated diffusion of 2-acyl-glycero-3- phosphoethanolamine (2-acyl-GPE) into the cell	GQ77_17330
gap	Glyceraldehyde-3-phosphate dehydrogenase/erythrose-4-phosphate dehydrogenase	Second phase of glycolysis; first step	GQ77_15610
fruA	Phosphotransferase system, fructose-specific IIC component	The phosphoenolpyruvate-dependent sugar phosphotransferase system (sugar PTS), a major carbohydrate active -transport system, catalyzes the phosphorylation of incoming sugar substrates concomitantly with their translocation across the cell membrane	GQ77_03970
suhB	Archaeal fructose-1,6-bisphosphatase and related enzymes of inositol monophosphatase family	Unknown	GQ77_04155
mmlH	Permeases of the major facilitator superfamily	Probable uptake of 4-methylmuconolactone	GQ77_06255
yebQ	Permeases of the major facilitator superfamily	Unknown	GQ77_13685
	1,4-alpha-glucan branching enzyme	Catalyzes the formation of the alpha-1,6-glucosidic linkages in glycogen by scission of a 1,4-alpha-linked oligosaccharide from growing alpha-1,4-glucan chains and the subsequent attachment of the oligosaccharide to the alpha-1,6 position	GQ77_14735
yajR	Permeases of the major facilitator superfamily	Unknown	GQ77_20715
	Permeases of the major facilitator superfamily	Unknown	GQ77_15955
yhhS	Permeases of the major facilitator superfamily	Unknown	GQ77_06535
emrB	Permeases of the major facilitator superfamily	Translocase that confers resistance to substances of high hydrophobicity	GQ77_16270
idnK	Thermosensitive gluconokinase	Gluconate kinase	GQ77_12170
hcaT	Permeases of the major facilitator superfamily	Probable permease involved in the uptake of 3- phenylpropionic acid	GQ77_16705
proP	Permeases of the major facilitator superfamily	Proton symporter that senses osmotic shifts and responds by importing osmolytes such as proline, glycine betaine, stachydrine, pipecolic acid, ectoine and taurine. It is both an osmosensor and an osmoregulator which is available to participate early in the bacterial osmoregulatory response	GQ77_08830
ycaD	Permeases of the major facilitator superfamily	Unknown	GQ77_10825
rbsC	Ribose/xylose/arabinose/galactoside ABC-type transport systems, permease components	Part of the binding-protein-dependent transport system for ribose. Probably responsible for the translocation of the substrate across the membrane	GQ77_21195
	ABC-type sugar transport system, periplasmic component	Part of a binding-protein-dependent transport system for a sugar (Potential)	GQ77_04795
yeaD	Uncharacterized enzymes related to aldose 1-epimerase	Unknown	GQ77_22835
ygaY	Permeases of the major facilitator superfamily	Unknown	GQ77_16615
yijE	Permeases of the drug/metabolite transporter (DMT) superfamily	Unknown	GQ77_07415
yoaV	Permeases of the drug/metabolite transporter (DMT) superfamily	Unknown	GQ77_06485
hisN	Archaeal fructose-1,6-bisphosphatase and related enzymes of inositol monophosphatase family	Catalyzes the dephosphorylation of histidinol-phosphate to histidinol, the direct precursor of histidine	GQ77_10900
mdfA	Permeases of the major facilitator superfamily	Efflux pump driven by the proton motive force. Confers resistance to a broad spectrum of chemically unrelated drugs	GQ77_18805
ydeD	Permeases of the drug/metabolite transporter (DMT) superfamily	Unknown	GQ77_19315
yusP	Permeases of the major facilitator superfamily	Unknown	GQ77_18445
yxxF	Permeases of the drug/metabolite transporter (DMT) superfamily	Unknown	GQ77_07255
ampG3	Permeases of the major facilitator superfamily	Probably Acts As A Permease In The Beta-Lactamase Induction System And In Peptidoglycan Recycling	GQ77_18800
Intracellular trafficking, secretion, and vesicular transport
	Hemolysin	Cell-bound hemolysin, which releases heme-iron from erythrocytes by interaction with the erythrocyte membrane	GQ77_04925
GspG:pilQ	Type II secretory pathway, component HofQ	secretion pathway (GSP) for the export of proteins.	GQ77_10560
XcpT	Type II secretory pathway, pseudopilin PulG	pseudopilin PulG [Cell motility and secretion / Intracellular trafficking and secretion]	GQ77_10575
	Biopolymer transport protein	Involved In The Tonb-Dependent Energy-Dependent Transport Of Various Receptor-Bound Substrates	GQ77_16425
	Flp pilus assembly protein TadD, contains TPR repeats	Unknown	GQ77_02910
tolB	Periplasmic component of the Tol biopolymer transport system	Involved in the tonB-independent uptake of proteins	GQ77_05825
tolQ	Biopolymer transport proteins	Involved in the tonB-independent uptake of proteins	GQ77_05810
lepB	Signal peptidase I	Unknown	GQ77_18220
Nucleotide transport and metabolism
	Xanthine/uracil permeases	Specific, proton motive force-dependent high-affinity transporter for xanthine	GQ77_14400
	Nitrate reductase	Nitrate reductase	GQ77_03500
uraA	Xanthine/uracil permeases	Transport of uracil in the cell	GQ77_03745
ymfB	ADP-ribose pyrophosphatase	Unknown	GQ77_09685
	Adenine/guanine phosphoribosyltransferases and related PRPP-binding proteins	Converts the preformed base xanthine, a product of nucleic acid breakdown, to xanthosine 5'-monophosphate (XMP), so it can be reused for RNA or DNA synthesis	GQ77_22500
	Adenylate kinase and related kinases	Unknown	GQ77_13485
rihA	Inosine-uridine nucleoside N-ribohydrolase	Hydrolyzes cytidine or uridine to ribose and cytosine or uracil, respectively	GQ77_08935
dcd	Deoxycytidine deaminase	De novo synthesis of thymidylate	GQ77_17890
purN	Folate-dependent phosphoribosylglycinamide formyltransferase PurN	De novo purine biosynthesis; third step	GQ77_17475
Secondary metabolites biosynthesis, transport and catabolism
pvdI(lgrC)	Linear gramicidin synthase subunit C	Non-ribosomal peptide synthetase modules and related proteins	GQ77_12920
pvdL(lgrB)	Linear gramicidin synthase subunit B	Non-ribosomal peptide synthetase modules and related proteins	GQ77_07720
xylJ	2-hydroxypent-2,4-dienoate hydratase	2-keto-4-pentenoate hydratase	GQ77_09315
pvdE (syrD)	pyoverdine ABC transporter	ABC-type siderophore export system	GQ77_12890
	ABC-type transport system involved in resistance to organic solvents, periplasmic component	Unknown	GQ77_00510
	Non-ribosomal peptide synthetase modules and related proteins	Non-ribosomal peptide synthetase [Secondary metabolites biosynthesis, transport, and catabolism]	GQ77_12905
	Predicted ABC-type transport system involved in lysophospholipase L1 biosynthesis, permease component	Unknown	GQ77_17945
yddQ	Amidases related to nicotinamidase	Unknown	GQ77_16730
elbB	Uncharacterized protein involved in an early stage of isoprenoid biosynthesis	May be involved in the early steps of isoprenoid biosynthesis	GQ77_00760
	SAM-dependent methyltransferases	Unknown	GQ77_01385
	SAM-dependent methyltransferases	Unknown	GQ77_13060
lgrC	Non-ribosomal peptide synthetase modules and related proteins	Activates the 7th to 12th amino acids (Val, D-Val, Trp, D-Leu, Xaa and D-Leu) in linear gramicidin and catalyzes the formation of the peptide bond between them. This enzyme is also responsible for the epimerization of the 8th (D-Val), the 10th (D- Leu) and 12th (D-Leu) amino acids. The 11th (Xaa) amino acid is Trp in linear gramicidin A; Phe in linear gramicidin B and Tyr in linear gramicidin C	GQ77_13255
yacK	Putative multicopper oxidases	Probable periplasmic copper oxidase	GQ77_11475
	Amidases related to nicotinamidase	Unknown	GQ77_12095
	Aromatic ring-cleaving dioxygenase	Unknown	GQ77_00170
copB	Putative multicopper oxidases	Exact function not known. Possibly mediates copper resistance by its sequestration in the outer membrane	GQ77_13815
tauD	Probable taurine catabolism dioxygenase	Catalyzes The Conversion Of Taurine And Alpha Ketoglutarate To Sulfite, Aminoacetaldehyde And Succinate. Required For The Utilization Of Taurine (2-Aminoethanesulfonic Acid) As An Alternative Sulfur Source. Pentane-Sulfonic Acid, 3- (N-Morpholino)Propanesulfonic Acid And 1,3-Dioxo-2- Isoindolineethanesulfonic Acid Are Also Substrates For This Enzyme	GQ77_22150
hlyA	RTX toxins and related Ca2+-binding proteins	Bacterial hemolysins are exotoxins that attack blood cell membranes and cause cell rupture by mechanisms not clearly defined	GQ77_07375
Signal transduction mechanisms
pleD	Response regulator PleD	Catalyzes the condensation of two GTP molecules to the cyclic dinucleotide di-GMP (c-di-GMP), which acts as a secondary messenger	GQ77_09025
bvgS	Virulence sensor protein BvgS	Signal transduction histidine kinase	GQ77_15860
dctB	C4-dicarboxylate transport sensor protein dctB	Member of the two-component regulatory system dctB/dctD involved in the transport of C4-dicarboxylates.	GQ77_18055
envZ	two-component regulatory system envZ/ompR	osmolarity sensor protein	GQ77_09865
	chemotaxis protein CheW/OmpR	Chemotaxis signal transduction protein [Cell motility and secretion / Signal transduction mechanisms]	GQ77_14065
	Universal stress protein UspA and related nucleotide-binding proteins	Required for resistance to DNA-damaging agents	GQ77_14035
	diguanylate cyclase with PAS/PAC sensor	c-di-GMP synthetase (diguanylate cyclase, GGDEF domain)	GQ77_13320
luxQ	Signal transduction histidine kinase	The phosphoryl group is transferred to luxU, and ultimately to luxO.	GQ77_08860
	EAL domain	Predicted signal transduction protein containing a membrane domain, an EAL and a GGDEF domain	GQ77_21475
	Guanosine polyphosphate pyrophosphohydrolases/synthetases	This enzyme catalyzes the formation of pppGpp which is then hydrolyzed to form ppGpp	GQ77_17500
	Response regulator containing a CheY-like receiver domain and an HTH DNA-binding domain	Regulating factor for the production of extracellular proteases. The N-terminal region acts as an inhibitor, whereas the C-terminal region carries enhancing activity	GQ77_15735
	ABC transporter ATP-binding protein PAS/PAC domain	Cyclic-di-GMP is a second messenger which controls cell surface-associated traits in bacteria	GQ77_16930
gacS	Signal transduction histidine kinase	Forms part of a two-component regulatory system gacA/gacS(lemA).	GQ77_17525
yciR	FOG: EAL domain	Unknown	GQ77_10995
pleD	Response regulator containing a CheY-like receiver domain and a GGDEF domain	Catalyzes the condensation of two GTP molecules to the cyclic dinucleotide di-GMP (c-di-GMP), which acts as a secondary messenger	GQ77_02815
zraR	Response regulator containing CheY-like receiver, AAA-type ATPase, and DNA-binding domains	Member of the two-component regulatory system zraS/zraR. When activated by zraS it acts in conjunction with sigma-54 to regulate the expression of zraP. Positively autoregulates the expression of the zraSR operon	GQ77_19840
cph2	Response regulator containing a CheY-like receiver domain and a GGDEF domain	Photoreceptor which exists in two forms that are reversibly interconvertible by light:the R form that absorbs maximally in the red region of the spectrum and the FR form that absorbs maximally in the far-red region	GQ77_03985
yhdA	FOG: EAL domain	Unknown	GQ77_13525
	Diadenosine tetraphosphatase and related serine/threonine protein phosphatases	Asymmetrically hydrolyzes Ap4p to yield AMP and ATP	GQ77_16050
creC	Signal transduction histidine kinase	Member of the two-component regulatory system CreC/CreB involved in catabolic regulation. CreC may function as a membrane- associated protein kinase that phosphorylates CreB in response to environmental signals.	GQ77_21495
	FOG: PAS/PAC domain	Cyclic-di-GMP is a second messenger which controls cell surface-associated traits in bacteria	GQ77_14295
	FOG: EAL domain	Predicted signal transduction protein containing a membrane domain, an EAL and a GGDEF domain	GQ77_16200
cph2	Response regulator containing a CheY-like receiver domain and a GGDEF domain	Photoreceptor which exists in two forms that are reversibly interconvertible by light:the R form that absorbs maximally in the red region of the spectrum and the FR form that absorbs maximally in the far-red region	GQ77_03980
bdlA	FOG: PAS/PAC domain	Essential for biofilm dispersion by sensing environmental cues. May be involved in sensing and transducing signals within cells, resulting in the modulation of c-di-GMP levels, swimming motility and adhesiveness of the bacterial cell surface	GQ77_11790
envz	Osmolarity sensor protein envZ	Signal transduction histidine kinase	GQ77_04790
zraS	Signal transduction histidine kinase	Member of the two-component regulatory system zraS/zraR. May function as a membrane-associated protein kinase that phosphorylates zraR in response to high concentrations of zinc or lead in the medium	GQ77_12195
ykoW	FOG: PAS/PAC domain	Probable signaling protein whose physiological role is not yet known	GQ77_03310
glnG	Predicted signal transduction protein	Member Of The Two-Component Regulatory System Ntrb/Ntrc Involved In The Activation Of Nitrogen Assimilatory Genes Such As Glna. Ntrc Is Phosphorylated By Ntrb And Interacts With Sigma-54	GQ77_22120
bolA	Stress-induced morphogen (activity unknown)	Plays An Important Role In General Stress Response (Heat Shock, Acidic Stress, Oxidative Stress, Carbon-Starvation Stress And Osmotic Shock). Involved In Morphogenetic Pathway. Has A Role Is The Induction Of The Expression Of Daca (Pbp5), Dacc (Pbp6) And Ampc	GQ77_16950
btr	cAMP-binding proteins - catabolite gene activator and regulatory subunit of cAMP-dependent protein kinases	May regulate gene expression in response to changes in oxygen levels or to changes in the redox potential of the bacterial environment	GQ77_14045
yciR	FOG: PAS/PAC domain	Unknown	GQ77_22930
liaS	Signal transduction histidine kinase	Member of the two-component regulatory system liaS/liaR probably involved in response to a subset of cell wall-active antibiotics that interfere with the lipid II cycle in the cytoplasmic membrane (bacitracin, nisin, ramoplanin and vancomycin). Seems also involved in response to cationic antimicrobial peptides and secretion stress. Activates probably liaR by phosphorylation	GQ77_05950
csrA2	Carbon storage regulator (could also regulate swarming and quorum sensing)	Could accelerate the degradation of some genes transcripts potentially through selective RNA binding	GQ77_06645
yfiN	FOG: GGDEF domain	Cyclic-di-GMP is a second messenger which controls cell surface-associated traits in bacteria	GQ77_03100
regB	Signal transduction histidine kinase	Member of the two-component regulatory system RegB/RegA. Involved in the positive regulation of photosynthesis gene expression in response to anaerobiosis. Also involved in positive regulation of the cbbI and cbbII Calvin cycle CO2 fixation operons, as well as in regulation of expression of genes involved in alternative CO2 fixation pathways. Phosphorylates RegA/PrrA	GQ77_04400
spoT	Guanosine polyphosphate pyrophosphohydrolases/synthetases	In eubacteria ppGpp (guanosine 3'-diphosphate 5-' diphosphate) is a mediator of the stringent response that coordinates a variety of cellular activities in response to changes in nutritional abundance. This enzyme catalyzes the degradation of ppGpp into GDP. It may also be capable of catalyzing the synthesis of ppGpp	GQ77_22690
yciR	FOG: EAL domain	Unknown	GQ77_22105
	Predicted signal-transduction protein containing cAMP-binding and CBS domains	Unknown	GQ77_21390
ptsP	Signal transduction protein containing GAF and PtsI domains	Component of the phosphoenolpyruvate-dependent nitrogen- metabolic phosphotransferase system (nitrogen-metabolic PTS), that seems to be involved in regulating nitrogen metabolism. Enzyme I- Ntr transfers the phosphoryl group from phosphoenolpyruvate (PEP) to the phosphoryl carrier protein (NPr). Could function in the transcriptional regulation of sigma-54 dependent operons in conjunction with the…	GQ77_01140
	Predicted signal transduction protein	Unknown	GQ77_01240
algB	Response regulator containing CheY-like receiver, AAA-type ATPase, and DNA-binding domains	Positive regulator of the alginate biosynthetic gene algD	GQ77_00470
fnr	cAMP-binding proteins - catabolite gene activator and regulatory subunit of cAMP-dependent protein kinases	Global transcription factor that controls the expression of over 100 target genes in response to anoxia. It facilitates the adaptation to anaerobic growth conditions by regulating the expression of gene products that are involved in anaerobic energy metabolism. When the terminal electron acceptor, O(2), is no longer available, it represses the synthesis of enzymes involved in aerobic respiration …	GQ77_14000
dctD	Response regulator containing CheY-like receiver, AAA-type ATPase, and DNA-binding domains	Member of the two-component regulatory system dctB/dctD involved in the transport of C4-dicarboxylates. When activated by dctB acts in conjunction with sigma-54 to activate the transcription of dctA	GQ77_18060
pfeS	Signal transduction histidine kinase	Member of the two-component regulatory system pfeR/pfeS. May activate pfeR by phosphorylation	GQ77_17515
Not in COG
	Not Available	Unknown	GQ77_16620
	MORN Repeat-Containing Protein	Unknown	GQ77_20395
glxA	HTH-type transcriptional regulator glxA	Unknown	GQ77_21630
	Hypothetical Protein	Unknown	GQ77_18155
	Not Available	Unknown	GQ77_06420
	Hypothetical	Uncharacterized protein	GQ77_09175
	Not Available	Unknown	GQ77_00680
	Not Available	Catalyzes the meta-cleavage of 3,4-dihydroxy-9,10- seconandrost-1,3,5(10)-triene-9,17-dione (3,4-DHSA) to produce 4,5-9,10-diseco-3-hydroxy-5,9,17-trioxoandrosta-1(10),2-diene-4- oic acid (4,9-DSHA).	GQ77_09225
	Not Available	Unknown	GQ77_12585
	Predicted membrane protein	Unknown	GQ77_11995
	Not Available	Unknown	GQ77_19380
	Not Available	Unknown	GQ77_15500
	Not Available	This protein carries two functions:biotin carboxyl carrier protein and biotin carboxyltransferase	GQ77_14770
	Not Available	Bifunctional enzyme which can phosphorylate or dephosphorylate isocitrate dehydrogenase (IDH) on a specific serine residue.	GQ77_06310
	Not Available	Unknown	GQ77_12820
	Not Available	Unknown	GQ77_21220
	Not Available	Unknown	GQ77_08450
	Not Available	Unknown	GQ77_13095
	Not Available	Unknown	GQ77_07950
	Not Available	Unknown	GQ77_14015
	Not Available	Unknown	GQ77_11895
	Not Available	Unknown	GQ77_20180
	Not Available	Unknown	GQ77_10600
	Not Available	Unknown	GQ77_20150
bcsB	Not Available	Binds the cellulose synthase activator, bis-(3'-5') cyclic diguanylic acid (c-di-GMP)	GQ77_00700
	Not Available	Unknown	GQ77_15845
agaB	Not Available	Hydrolyzes agarose to yield predominantly neoagarotetraose and neoagarohexaose	GQ77_17815
	Not Available	Unknown	GQ77_16660
	Not Available	Unknown	GQ77_06930
	Not Available	Unknown	GQ77_12555
	Not Available	Unknown	GQ77_17345
rfaS	Not Available	Lipopolysaccharide core biosynthesis	GQ77_21240
	Predicted acetyltransferase	Unknown	GQ77_09820
	Not Available	Unknown	GQ77_17825
	Not Available	Unknown	GQ77_06080
	Not Available	Unknown	GQ77_05735
traC	Not Available	Unknown	GQ77_15440
	Not Available	Unknown	GQ77_15425
	Not Available	Unknown	GQ77_07570
	Not Available	Unknown	GQ77_11450
	Not Available	Unknown	GQ77_13150
	Not Available	Unknown	GQ77_13170
hlyA	Not Available	Unknown	GQ77_07380
	Not Available	Unknown	GQ77_16460
	Not Available	Unknown	GQ77_15520
acoX	Not Available	Essential for acetoin catabolism	GQ77_10490
	Not Available	Unknown	GQ77_12970
	Not Available	Unknown	GQ77_14090
	Not Available	Unknown	GQ77_08585
	Not Available	Unknown	GQ77_03855
	Not Available	Unknown	GQ77_07755
	Not Available	Unknown	GQ77_18480
	Not Available	Unknown	GQ77_08290
	Not Available	Unknown	GQ77_20980
	Not Available	Unknown	GQ77_15480
	Not Available	Unknown	GQ77_13680
	Not Available	Unknown	GQ77_08270
	Not Available	Unknown	GQ77_02240
	Not Available	Unknown	GQ77_03790
oprD	outer membrane porin, OprD family	Porin with a specificity for basic amino acids. Also possesses serine protease activity	GQ77_12515
ymfN	Not Available	Unknown	GQ77_12695
	Not Available	Unknown	GQ77_03415
	Not Available	Unknown	GQ77_17350
	glycosyl hydrolase	Unknown	GQ77_17380
	Not Available	Unknown	GQ77_08020
aadA	Not Available	Mediates bacterial resistance to the antibiotics streptomycin and spectomycin	GQ77_03130
	Not Available	Unknown	GQ77_20145
	Not Available	Copper lerance Protein ; Blue Copper Domain Protein ; Cupredoxin-Like Protein ; Copper Oxidase Signal Peptide Protein ; Blue Copper Protein	GQ77_15560
tssC	type VI secretion protein tssC (EvpB)	Unknown	GQ77_17105
	Not Available	Unknown	GQ77_02645
oprD	outer membrane porin, OprD family	Porin with a specificity for basic amino acids. Also possesses serine protease activity	GQ77_05745
	Not Available	Unknown	GQ77_08955
	Not Available	Unknown	GQ77_12605
	Not Available	Unknown	GQ77_03445
	Not Available	May play a role in the interaction of the bacterium with animal cells	GQ77_07840
oprD	Not Available	Porin with a specificity for basic amino acids. Also possesses serine protease activity	GQ77_10960
	Not Available	Unknown	GQ77_05585
	Not Available	Unknown	GQ77_10395
	Not Available	Unknown	GQ77_02285
oprD	porin	Porin with a specificity for basic amino acids. Also possesses serine protease activity	GQ77_18470
	Not Available	Unknown	GQ77_18325
	Not Available	Unknown	GQ77_04640
slrP	Not Available	Effector proteins function to alter host cell physiology and promote bacterial survival in host tissues. This protein is an E3 ubiquitin ligase that interferes with host's ubiquitination pathway. Can ubiquitinate both ubiquitin and host TXN (Thioredoxin). Leads to significant decrease of thioredoxin activity and increase of host cell death	GQ77_08240
	Not Available	Unknown	GQ77_10545
	Not Available	Unknown	GQ77_00220
sspH2	Not Available	Effector proteins function to alter host cell physiology and promote bacterial survival in host tissues. This protein is an E3 ubiquitin ligase that interferes with host's ubiquitination pathway. Contributes to virulence in calves	GQ77_09530
algG	Not Available	Bifunctional protein that converts poly(beta-D- mannuronate) to alpha-L-guluronate and that is also part of a periplasmic protein complex that serves as a scaffold that leads the newly formed alginate polymer through the periplasmic space to the outer membrane secretin AlgE	GQ77_19200
	Not Available	Unknown	GQ77_15110
	Not Available	Unknown	GQ77_16685
mltF	Not Available	Murein-degrading enzyme that degrades murein glycan strands and insoluble, high-molecular weight murein sacculi, with the concomitant formation of a 1,6-anhydromuramoyl product. Lytic transglycosylases (LTs) play an integral role in the metabolism of the peptidoglycan (PG) sacculus. Their lytic action creates space within the PG sacculus to allow for its expansion as well as for the insertion of …	GQ77_15015
	Not Available	Unknown	GQ77_17680
	Not Available	Unknown	GQ77_14255
	Not Available	Unknown	GQ77_17735
	Not Available	Unknown	GQ77_10445
	Not Available	Unknown	GQ77_12110
oprD	porin	Porin with a specificity for basic amino acids. Also possesses serine protease activity	GQ77_22025
ylaB	Not Available	Unknown	GQ77_00460
	Not Available	Unknown	GQ77_08765
	hypothetical protein	Protein of unknown function DUF3015	GQ77_03345
	hypothetical protein	Protein of unknown function DUF3309	GQ77_09380
	Not Available	Unknown	GQ77_19830
Unknown
rtcB	RNA-splicing ligase RtcB	Uncharacterized conserved protein	GQ77_20470
	Uncharacterized protein PA3922	Not Available	GQ77_09170
yibQ	Uncharacterized protein yibQ	Unknown	GQ77_01655
	Uncharacterized paraquat-inducible protein A	Unknown	GQ77_19700
	Uncharacterized protein	Putative hydrophobic ligand-binding SRPBCC domain of an uncharacterized subgroup of CalC- and Aha1-like proteins	GQ77_06370
	Predicted membrane protein	Is probably involved in the electron transfer between its heme and the molybdenum cofactor of the reductase catalytic subunit yedY	GQ77_19730
	Uncharacterized protein conserved in bacteria	Some isolated peptides of this protein are able to bind to human U937 monocytoblastic and A549 epithelial cell lines	GQ77_19775
	Predicted membrane protein	Unknown	GQ77_04475
	Predicted membrane protein	Unknown	GQ77_17700
	Predicted membrane protein	Unknown	GQ77_19340
	Predicted membrane protein	Unknown	GQ77_13750
	Uncharacterized protein conserved in bacteria	Unknown	GQ77_07635
	Uncharacterized protein conserved in bacteria	Unknown	GQ77_16740
pcac	Uncharacterized homolog of gamma-carboxymuconolactone decarboxylase subunit	Unknown	GQ77_09695
erfK	ErfK/YbiS/YcfS/YnhG family protein	Unknown	GQ77_14975
	Uncharacterized protein conserved in bacteria	Unknown	GQ77_19880
rsmE	16S ribosomal RNA methyltransferase RsmE; Provisional	Specifically methylates the N3 position of the uracil ring of uridine 1498 (m3U1498) in 16S rRNA. Acts on the fully assembled 30S ribosomal subunit	GQ77_01835
	Uncharacterized membrane-associated protein	Unknown	GQ77_20370
	Predicted integral membrane protein	Unknown	GQ77_01395
mtnD	Uncharacterized conserved protein, contains double-stranded beta-helix domain	Catalyzes 2 different reactions between oxygene and the acireductone 1,2-dihydroxy-3-keto-5-methylthiopentene (DHK-MTPene) depending upon the metal bound in the active site	GQ77_16700
	Uncharacterized conserved protein	Unknown	GQ77_20135
	Uncharacterized conserved protein	Unknown	GQ77_01145
ygiD	Uncharacterized protein ygiD	Unknown	GQ77_16530
	Predicted membrane protein	Unknown	GQ77_19550
ygfB	Uncharacterized protein conserved in bacteria	Unknown	GQ77_00845
yaaA	Uncharacterized protein conserved in bacteria	Unknown	GQ77_19170
ybgI	Uncharacterized conserved protein	Unknown	GQ77_19085
	Uncharacterized protein conserved in bacteria	Unknown	GQ77_00825
	Uncharacterized protein conserved in bacteria	Unknown	GQ77_12015
yoqW	Uncharacterized conserved protein	Unknown	GQ77_03815
yaiI	Uncharacterized protein conserved in bacteria	Unknown	GQ77_00755
	Predicted membrane protein		GQ77_07335
ybiX	Uncharacterized iron-regulated protein	Unknown	GQ77_04275
ytfN	Uncharacterized protein conserved in bacteria	Unknown	GQ77_10025
	Uncharacterized protein conserved in bacteria	Unknown	GQ77_22840
	Predicted membrane protein	Unknown	GQ77_18360
ybaK	Uncharacterized conserved protein	Functions in trans to edit the amino acid from incorrectly charged Cys-tRNA(Pro). May compensate for the lack of Cys-tRNA(Pro) editing by ProRS. Additionally serves as a general deacylase with weak activity against Cys-tRNA(Cys) and Gly- tRNA(Gly), as well as, at higher concentrations, some other correctly charged tRNAs. Unlike some of its orthologs it is not able to remove the amino acid moiety …	GQ77_18005
yheO	Uncharacterized protein conserved in bacteria	Unknown	GQ77_19135
pkn1	Uncharacterized conserved protein	Together with the serine/threonine kinase pknD, may play a role in the specific interactions with host proteins during intracellular growth	GQ77_12880
ybdK	Uncharacterized conserved protein	ATP-dependent carboxylate-amine ligase	GQ77_11615
	Uncharacterized protein conserved in bacteria	Unknown	GQ77_06275
ycgG	Uncharacterized conserved protein	Unknown	GQ77_13135
ycgB	Uncharacterized conserved protein	SpoVR family protein	GQ77_21130
yafK	Uncharacterized protein conserved in bacteria	Unknown	GQ77_04935
rsmE	Uncharacterized protein conserved in bacteria	Specifically methylates the N3 position of the uracil ring of uridine 1498 (m3U1498) in 16S rRNA. Acts on the fully assembled 30S ribosomal subunit	GQ77_02000
icmF	ImcF domain-containing protein	VI_IcmF: type VI secretion protein IcmF	GQ77_17050
	membrane protein	Protein of unknown function, DUF606	GQ77_04075
ybgA	Uncharacterized conserved protein	Unknown	GQ77_03725
ydjR	Uncharacterized protein conserved in bacteria	Unknown	GQ77_01765
yicG	Predicted membrane protein	Uncharacterised domain UPF0126	GQ77_02410
Cell wall/membrane/envelope biogenesis
mreD	Rod shape-determining protein mreD	Cell shape-determining protein	GQ77_04460
asmA	AsmA Family Protein	Uncharacterized protein involved in outer membrane biogenesis	GQ77_21710
lpfC	Outer membrane usher protein lpfC	P pilus assembly protein, porin PapC	GQ77_11150
	Outer membrane protein and related peptidoglycan-associated (lipo)proteins	Very strongly associated with the peptidoglycan	GQ77_05830
	inner membrane protein yfjD	Uncharacterizedl membrane protein	GQ77_04975
	Glycosyltransferases, probably involved in cell wall biogenesis	Possibly a processive enzyme that polymerizes GDP- mannuronic acid	GQ77_19180
	Carbohydrate-selective porin	Substrate-selective channel for a variety of different sugars. Could potentially facilitate the diffusion of diverse compounds, dependent on the presence of a hydroxyl group, but is presumably restricted to carbohydrates	GQ77_18140
	Histidine Kinase HAMP Region	Uncharacterized membrane protein affecting hemolysin expression	GQ77_02350
	N-acetyl neuramic acid synthetase NeuB	Cell wall/membrane/envelope biogenesis	GQ77_06900
	poly(beta-D-mannuronate) O-acetylase	Cell wall/membrane/envelope biogenesis	GQ77_20490
	Outer membrane protein W	Cell wall/membrane/envelope biogenesis	GQ77_20620
	High-affinity choline transport protein	High-affinity uptake of choline driven by a proton- motive force	GQ77_01645
	Glycosyltransferases involved in cell wall biogenesis	Unknown	GQ77_06940
	Predicted membrane-associated Zn-dependent proteases 1	Unknown	GQ77_05375
	Cell wall-associated hydrolases (invasion-associated proteins)	Unknown	GQ77_17450
	Small-conductance mechanosensitive channel	Mechanosensitive channel that opens in response to stretch forces in the membrane lipid bilayer.	GQ77_01620
rfbC	Glycosyltransferases involved in cell wall biogenesis	Involved in O-antigen biosynthesis	GQ77_06870
opuD	Choline-glycine betaine transporter	High-affinity uptake of glycine betaine	GQ77_08805
fabH	UDP-glucose pyrophosphorylase	Catalyzes the condensation reaction of fatty acid synthesis by the addition to an acyl acceptor of two carbons from malonyl-ACP.	GQ77_06945
opgH	Membrane glycosyltransferase	Involved in the biosynthesis of osmoregulated periplasmic glucans (OPGs)	GQ77_01810
	Glycosyltransferases involved in cell wall biogenesis	Unknown	GQ77_06865
pvdR(macA)	Membrane-fusion protein	Efflux transporter for macrolide antibiotics	GQ77_07770
ctpA	Periplasmic protease	Involved in protection of the bacterium from thermal and osmotic stresses (Potential)	GQ77_01660
wcaJ	Sugar transferases involved in lipopolysaccharide synthesis	Slime polysaccharide colanic acid biosynthesis	GQ77_16800
yhjG	Uncharacterized protein involved in outer membrane biogenesis	Unknown	GQ77_02610
	Glycosyltransferase	Unknown	GQ77_02220
amiC	N-acetylmuramoyl-L-alanine amidase	Cell-wall hydrolase involved in septum cleavage during cell division	GQ77_02430
arpC	Outer membrane protein	The outer membrane component of an antibiotic efflux pump. Confers resistance to numerous structurally unrelated antibiotics such as carbenicillin, chloramphenicol, erythromycin, novobiocin, streptomycin and tetracycline. Is not involved in organic solvent efflux	GQ77_18465
yebA	metalloprotease yebA	Membrane proteins related to metalloendopeptidases	GQ77_20940
rfbF	Nucleoside-diphosphate-sugar pyrophosphorylase involved in lipopolysaccharide biosynthesis/translation initiation factor 2B, gamma/epsilon subunits (eIF-2Bgamma/eIF-2Bepsilon)	Involved in the biosynthesis of the tyvelose, a 3,6- dideoxyhexose found in the O-antigen of the surface lipopolysaccharides. It catalyzes the transfer of a CMP moiety from CTP to glucose 1-phosphate. This enzyme can utilize either CTP or UTP as the nucleotide donor	GQ77_06875
bcsA	Glycosyltransferases, probably involved in cell wall biogenesis	Catalytic subunit of cellulose synthase. It polymerizes uridine 5'-diphosphate glucose to cellulose, which is produced as an extracellular component for mechanical and chemical protection at the onset of the stationary phase, when the cells exhibit multicellular behavior (rdar morphotype	GQ77_00695
ydhO	Cell wall-associated hydrolases (invasion-associated proteins)	Unknown	GQ77_01415
ybiO	Small-conductance mechanosensitive channel	Unknown	GQ77_17215
oprF	Outer membrane protein and related peptidoglycan-associated (lipo)proteins	Has porin activity, forming small water-filled channels. Also has a structural role in determining cell shape and ability to grow in low-osmolarity medium	GQ77_17840
tolC	Outer membrane protein	May be specialized for signal sequence independent, extracellular secretion in Gram-negative bacteria	GQ77_02290
mrcB	Membrane carboxypeptidase (penicillin-binding protein)	Cell wall formation. Synthesis of cross-linked peptidoglycan from the lipid intermediates. The enzyme has a penicillin-insensitive transglycosylase N-terminal domain (formation of linear glycan strands) and a penicillin-sensitive transpeptidase C-terminal domain (cross-linking of the peptide subunits)	GQ77_19770
algI	Predicted membrane protein involved in D-alanine export	Together with AlgJ and AlgF, forms an inner membrane complex which probably interacts with the alginate polymerization- transport complex and adds acetyl groups at the O-2 and O-3 positions of polymannuronic acid. Acetylation of alginate is important for the architecture of biofilms and increases the ability of alginate to act as a defense barrier	GQ77_19215
	Nucleoside-binding outer membrane protein	Unknown	GQ77_07320
galU	UDP-glucose pyrophosphorylase	May play a role in stationary phase survival	GQ77_14155
acrE	Membrane-fusion protein	May affect specific membrane functions, such as septum formation during cell division, and cell membrane permeability	GQ77_10685
mltB	Membrane-bound lytic murein transglycosylase B	Murein-degrading enzyme. Catalyzes the cleavage of the glycosidic bonds between N-acetylmuramic acid and N- acetylglucosamine residues in peptidoglycan. May play a role in recycling of muropeptides during cell elongation and/or cell division	GQ77_20330
bcsA	Glycosyltransferases, probably involved in cell wall biogenesis	Catalytic subunit of cellulose synthase. It polymerizes uridine 5'-diphosphate glucose to cellulose, which is produced as an extracellular component for mechanical and chemical protection at the onset of the stationary phase, when the cells exhibit multicellular behavior (rdar morphotype). Coexpression of cellulose and thin aggregative fimbriae leads to a hydrophobic network with tightly packed c…	GQ77_05285
lpxP	Lauroyl/myristoyl acyltransferase	Unknown	GQ77_00085
algD	Predicted UDP-glucose 6-dehydrogenase	Catalyzes the oxidation of guanosine diphospho-D-mannose (GDP-D-mannose) to GDP-D-mannuronic acid, a precursor for alginate polymerization. The alginate layer causes a mucoid phenotype and provides a protective barrier against host immune defenses and antibiotics	GQ77_19175
tccC	tccC(C component of Toxin complex)	Rhs Elements Have A Nonessential Function. They May Play An Important Role In The Natural Ecology Of The Cell	GQ77_17220
catB	L-alanine-DL-glutamate epimerase and related enzymes of enolase superfamily	Catalyzes a syn cycloisomerization	GQ77_10940
blc	Bacterial lipocalin	Involved in the storage or transport of lipids necessary for membrane maintenance under stressful conditions. Displays a binding preference for lysophospholipids	GQ77_01750
hlyD	Membrane-fusion protein	Involved in the transport of hemolysin A	GQ77_00280
Transcription
ybaO	Uncharacterized HTH-type transcriptional regulator PYRAB04820	Transcriptional regulators	GQ77_21250
yqgE	UPF0301 protein PputW619_0469	Uncharacterized protein	GQ77_01950
	AraC-type DNA-binding domain-containing proteins	AraC-type DNA-binding domain-containing proteins	GQ77_12320
	Histone acetyltransferase HPA2 and related acetyltransferases	Unknown	GQ77_08665
	AraC-type DNA-binding domain-containing proteins	Probably activates the ArgJ gene that encodes ornithine acetyltransferase. Binds to its own promoter-operator region. Probably binds ornithine	GQ77_16090
	Transcriptional regulator	Required for the induction of a regulon of hydrogen peroxide inducible genes such as catalase and glutathione- reductase	GQ77_12070
	Histone acetyltransferase HPA2 and related acetyltransferases	Unknown	GQ77_06045
	Transcriptional regulator	Specific inhibitor of chromosomal initiation of replication in vitro. Binds the three 13-mers in the origin (oriC) to block initiation of replication	GQ77_18690
	Response regulator of the LytR/AlgR family	Positive regulator of the algD gene, which codes for a GDP-mannose dehydrogenase, a key step enzyme in the alginate biosynthesis pathway	GQ77_22325
	Transcriptional regulator	Repressor For The Uidrabc (Gusrabc) Operon	GQ77_01275
puuR	Predicted transcriptional regulators	Represses puuA, puuD and puuP	GQ77_22515
parB	Predicted transcriptional regulators	Involved in chromosome partition. Localize to both poles of the predivisional cell following completion of DNA replication. Binds to the DNA origin of replication	GQ77_23095
GATase1_AraC_ArgR_like	Transcriptional regulator containing an amidase domain and an AraC-type DNA-binding HTH domain	AraC transcriptional regulators having an N-terminal Type 1 glutamine amidotransferase (GATase1)-like domain	GQ77_06590
hexR	Transcriptional regulators	Represses the expression of the hex regulon (zwf, eda, glp and gap)	GQ77_22920
linR	Transcriptional regulator	Positively regulates the transcription of the linD and linE genes that are involved in gamma-hexachlorocyclohexane degradation	GQ77_19260
yhcS	Transcriptional regulator	Unknown	GQ77_11815
gltR	Transcriptional regulator	Positive regulator of glutamate biosynthesis (gltAB genes). Negatively regulates its own expression	GQ77_06250
norR	Transcriptional regulator containing GAF, AAA-type ATPase, and DNA binding domains	Required for the expression of anaerobic nitric oxide (NO) reductase, acts as a transcriptional activator for at least the norVW operon. Activation also requires sigma-54	GQ77_04020
oruR	AraC-type DNA-binding domain-containing proteins	Probably activates the ArgJ gene that encodes ornithine acetyltransferase. Binds to its own promoter-operator region. Probably binds ornithine	GQ77_09550
ydhM	Transcriptional regulator	Unknown	GQ77_08150
	Transcriptional regulator	Plays a role in the positive regulation of nhaA (Probable)	GQ77_14105
	Transcriptional regulator	Repressor involved in choline regulation of the bet genes	GQ77_01640
	Transcriptional regulators	Negatively regulates the transcription of the lutABC operon, which is required for L-lactate utilization. LutR activity is regulated by lactate, since presence of L-lactate, that probably binds to lutR, leads to derepression of the operon	GQ77_04600
ydfF	Predicted transcriptional regulators	Unknown	GQ77_03005
	AraC-type DNA-binding domain-containing proteins	Transcription Activator For The Expression Of The Melab Operon. Melr Binds At Two Sites Located Upstream Of The Melab Transcription Site	GQ77_04350
	Rad3-related DNA helicases	Unknown	GQ77_11890
yhgF	Transcriptional accessory protein	Unknown	GQ77_21965
rapA	Superfamily II DNA/RNA helicases, SNF2 family	Transcription regulator that activates transcription by stimulating RNA polymerase (RNAP) recycling in case of stress conditions such as supercoiled DNA or high salt concentrations	GQ77_17720
uxuR	Transcriptional regulators	Repressor for the uxuRBA operon	GQ77_07515
	Histone acetyltransferase HPA2 and related acetyltransferases	Unknown	GQ77_12495
ydeL	Transcriptional regulators containing a DNA-binding HTH domain and an aminotransferase domain (MocR family) and their eukaryotic orthologs	Unknown	GQ77_22885
gcvA	Transcriptional regulator	Regulatory protein for the glycine cleavage system operon (gcv). Mediates activation of gcv by glycine and repression by purines. GcvA is negatively autoregulated. Bind to three sites upstream of the gcv promoter	GQ77_08625
greB	Transcription elongation factor	Necessary for efficient RNA polymerase transcription elongation past template-encoded arresting sites. The arresting sites in DNA have the property of trapping a certain fraction of elongating RNA polymerases that pass through, resulting in locked ternary complexes	GQ77_03330
	Predicted RNA polymerase sigma factor containing a TPR repeat domain	Unknown	GQ77_06375
luxR	LuxR Family Transcriptional Regulator	DNA-binding HTH domain-containing proteins	GQ77_09335
gcvA	Transcriptional regulator	Regulatory protein for the glycine cleavage system operon (gcv). Mediates activation of gcv by glycine and repression by purines	GQ77_23025
ywqA	Superfamily II DNA/RNA helicases, SNF2 family	Unknown	GQ77_15620
fecI	DNA-directed RNA polymerase specialized sigma subunit, sigma24 homolog	Sigma factors are initiation factors that promote the attachment of RNA polymerase to specific initiation sites and are then released. This sigma factor regulates the fec genes for iron dicitrate transport (Probable)	GQ77_04290
ycaN	Transcriptional regulator	Unknown	GQ77_16600
rutR	Transcriptional regulator	Master transcription regulator which represses the degradation of pyrimidines (rutABCDEFG) and purines (gcl operon) for maintenance of metabolic balance between pyrimidines and purines. It also regulates the synthesis of pyrimidine nucleotides and arginine from glutamine (carAB) and the supply of glutamate (gadABWX)	GQ77_13260
nahR	Transcriptional regulator	Regulates the expression of the naphthalene (nahA-F) and salicylate (nahG-M) metabolism genes	GQ77_12450
yeaM	AraC-type DNA-binding domain-containing proteins	Unknown	GQ77_02635
yjaB	Histone acetyltransferase HPA2 and related acetyltransferases	Unknown	GQ77_19495
tyrR	Transcriptional regulator of aromatic amino acids metabolism	Involved in transcriptional regulation of aromatic amino acid biosynthesis and transport. Modulates the expression of at least 8 unlinked operons. Seven of these operons are regulated in response to changes in the concentration of the three aromatic amino acids (phenylalanine, tyrosine and tryptophan). These amino acids are suggested to act as co-effectors which bind to the tyrR protein to form a…	GQ77_06555
ygiP	Transcriptional regulator	Unknown	GQ77_05455
metR	Transcriptional regulator	Control of the last step in methionine biosynthesis; metR is a positive activator of the metA, metE and metH genes	GQ77_18080
nahR	Transcriptional regulator	Regulates the expression of the naphthalene (nahA-F) and salicylate (nahG-M) metabolism genes	GQ77_11925
yqhC	AraC-type DNA-binding domain-containing proteins	Unknown	GQ77_08105
dgdR	Transcriptional regulator	Not Known, Does Not Seem To Act On The Proton Translocating NADH Dehydrogenase Genes (Nuoa-N) Which Are Part Of The Lrha Operon	GQ77_09835
prtR	Predicted transcriptional regulator	Represses the promoter activity of the prtN gene	GQ77_12780
flbD	Transcriptional regulators containing an AAA-type ATPase domain and a DNA-binding domain	Activation of sigma-54-dependent flagellar gene promoters and strong negative autoregulatory effects on its own promoter. The synthesis and function of flbD in C.crescentus is controlled by an internal cell-cycle clock	GQ77_01035
asnC	Transcriptional regulators	Activator Of Asna Transcription; Autogenous Regulator Of Its Own Transcription; And Repressor Of The Expression Of Gida At A Post-Transcriptional Level	GQ77_07250
lrp	Transcriptional regulators	Mediates a global response to leucine. Exogenous leucine affects the expression of a number of different operons; lrp mediates this effect for at least some of these operons. For example it is regulator of the branched-chain amino acid transport genes	GQ77_22535
hutC	Transcriptional regulators	Repressor which binds to the hutP region in the histidine utilization (hut) operon. It blocks the expression of all the hut genes in the absence of inducer	GQ77_01760
gcvA	Transcriptional regulator	Regulatory protein for the glycine cleavage system operon (gcv). Mediates activation of gcv by glycine and repression by purines. GcvA is negatively autoregulated. Bind to three sites upstream of the gcv promoter	GQ77_22480
gcvA	Transcriptional regulator	Regulatory protein for the glycine cleavage system operon (gcv). Mediates activation of gcv by glycine and repression by purines. GcvA is negatively autoregulated. Bind to three sites upstream of the gcv promoter	GQ77_09045
fliA	DNA-directed RNA polymerase specialized sigma subunit	Sigma factors are initiation factors that promote the attachment of RNA polymerase to specific initiation sites and are then released. This alternative sigma factor is specific for the flagellin gene (fliC) expression	GQ77_07095
yjiR	Transcriptional regulators containing a DNA-binding HTH domain and an aminotransferase domain (MocR family) and their eukaryotic orthologs	Unknown	GQ77_07825
	transposase	sequence-specific DNA binding	GQ77_02190
fecI	DNA-directed RNA polymerase specialized sigma subunit, sigma24 homolog	Sigma Factors Are Initiation Factors That Promote The Attachment Of RNA Polymerase To Specific Initiation Sites And Are Then Released. This Sigma Factor Regulates The Fec Genes For Iron Dicitrate Transport (Probable)	GQ77_07715
glxA	AraC family transcriptional regulator	Positive Activator Of Genes Required For L-Rhamnose Utilization, Probably Of The Rhamnose Transporter Gene (Rhat)	GQ77_19010
arpR	TetR family transcriptional regulator	Probable regulatory protein for the antibiotic efflux pump arpABC operon. May function as a repressor	GQ77_18450
	Transcriptional regulator	Unknown	GQ77_21980
greB	Transcription elongation factor	Necessary for efficient RNA polymerase transcription elongation past template-encoded arresting sites. The arresting sites in DNA have the property of trapping a certain fraction of elongating RNA polymerases that pass through, resulting in locked ternary complexes. Cleavage of the nascent transcript by cleavage factors such as greA or greB allows the resumption of elongation from the new 3'termi…	GQ77_15000
sdsB	Transcriptional regulator	Activates the transcription of the sdsA gene for sodium dodecyl sulfate (SDS) degradation	GQ77_22145
ywqA	Superfamily II DNA/RNA helicases, SNF2 family	Unknown	GQ77_15625
ybbH	Transcriptional regulators	Represses The Expression Of The Hex Regulon (Zwf, Eda, Glp And Gap) (By Similarity)	GQ77_13715
Coenzyme transport and metabolism
	Lipoate-protein ligase A	Unknown	GQ77_20995
	Biotin synthase	conversion of dethiobiotin (DTB) to biotin	GQ77_21350
	Pterin-4a-carbinolamine dehydratase	Unknown	GQ77_06545
	Phosphoglycerate dehydrogenase and related dehydrogenases	Serine biosynthesis; first step	GQ77_01095
	Nicotinamide mononucleotide transporter	Required for nicotinamide riboside transport across the inner membrane	GQ77_11840
	Cobalamin-5-phosphate synthase	Joins Ado-cobinamide-GDP and alpha-ribazole to generate adenosylcobalamin (Ado-cobalamin)	GQ77_17385
	Adenosyl cobinamide kinase/adenosyl cobinamide phosphate guanylyltransferase	Catalyzes ATP-dependent phosphorylation of adenosylcobinamide and addition of GMP to adenosylcobinamide phosphate	GQ77_17400
thiD	Hydroxymethylpyrimidine/phosphomethylpyrimidine kinase	Catalyzes the phosphorylation of hydroxymethylpyrimidine phosphate (HMP-P) to HMP-PP, and of HMP to HMP-P	GQ77_20215
cobQ	Cobyric acid synthase	Catalyzes amidations at positions B, D, E, and G on adenosylcobyrinic A,C-diamide. NH(2) groups are provided by glutamine, and one molecule of ATP is hydrogenolyzed for each amidation	GQ77_17405
bioF	7-keto-8-aminopelargonate synthetase and related enzymes	Catalyzes the decarboxylative condensation of pimeloyl- CoA and L-alanine to produce 8-amino-7-oxononanoate (AON), coenzyme A, and carbon dioxide	GQ77_21345
folB	Dihydroneopterin aldolase	Catalyzes the conversion of 7,8-dihydroneopterin to 6- hydroxymethyl-7,8-dihydropterin. Can use L-threo-dihydroneopterin and D-erythro-dihydroneopterin as substrates for the formation of 6-hydroxymethyldihydropterin, but it can also catalyze the epimerization of carbon 2' of dihydroneopterin and dihydromonapterin at appreciable velocity	GQ77_21145
	Mg-chelatase subunit ChlD	Unknown	GQ77_12115
cobH	Precorrin isomerase	Catalyzes the conversion of precorrin-8X to hydrogenobyrinic acid; a methyl migration reaction during the transformation of precorrin-3 to form cobyrinic acid	GQ77_02720
hemX	Uncharacterized enzyme of heme biosynthesis	Siroheme and cobalamin biosynthesis	GQ77_22310
argD	Adenosylmethionine-8-amino-7-oxononanoate aminotransferase	Involved In Both The Arginine And Lysine Biosynthetic Pathways	GQ77_00940
cobB	Cobyrinic acid a,c-diamide synthase	Responsible for the amidation of carboxylic groups at position A and C of either cobyrinic acid or hydrogenobrynic acid. NH(2) groups are provided by glutamine, and one molecule of ATP is hydrogenolyzed for each amidation	GQ77_17425
cysG	Uroporphyrinogen-III methylase	Multifunctional enzyme that catalyzes the SAM-dependent methylation of uroporphyrinogen III at position C-2 and C-7 to form precorrin-2 and then position C-12 or C-18 to form trimethylpyrrocorphin 2. It also catalyzes the conversion of precorrin-2 into siroheme. This reaction consists of the NAD- dependent oxidation of precorrin-2 into sirohydrochlorin and its subsequent ferrochelation into siroh…	GQ77_14435
cobN	Cobalamin biosynthesis protein CobN and related Mg-chelatases	Catalyzes cobalt insertion in the corrin ring	GQ77_12125
thiC	Thiamine biosynthesis protein ThiC	Catalyzes the synthesis of the hydroxymethylpyrimidine phosphate (HMP-P) moiety of thiamine from aminoimidazole ribotide (AIR) in a radical S-adenosyl-L-methionine (SAM)-dependent reaction	GQ77_02295
cobL	Precorrin-6B methylase 2	Catalyzes the methylation of both C-5 and C-15 in precorrin-6Y to form precorrin-8X	GQ77_02710
nadA	Quinolinate synthase	Catalyzes the condensation of iminoaspartate with dihydroxyacetone phosphate to form quinolinate	GQ77_05915
btuB	Outer membrane cobalamin receptor protein	Involved in the active translocation of vitamin B12 (cyanocobalamin) across the outer membrane to the periplasmic space. It derives its energy for transport by interacting with the trans-periplasmic membrane protein TonB	GQ77_20510
cobE	Cobalamin biosynthesis protein CbiG	Unknown	GQ77_12145
yggW	Coproporphyrinogen III oxidase and related Fe-S oxidoreductases	Unknown	GQ77_01370
bioD	Dethiobiotin synthetase	Catalyzes a mechanistically unusual reaction, the ATP- dependent insertion of CO2 between the N7 and N8 nitrogen atoms of 7,8-diaminopelargonic acid (DAPA) to form an ureido ring	GQ77_21330
Inorganic ion transport and metabolism
ssuC	Putative aliphatic sulfonates transport permease protein ssuC	ABC-type nitrate/sulfonate/bicarbonate transport system, permease component	GQ77_08710
fecR	Protein fecR	Fe2+-dicitrate sensor, membrane component	GQ77_21405
	NhaP-type Na+/H+ and K+/H+ antiporters	Unknown	GQ77_05315
	ABC-type phosphate transport system, auxiliary component	Part of the binding-protein-dependent transport system yqgGHIJK.	GQ77_22810
	GTPases - Sulfate adenylate transferase subunit 1	APS kinase catalyzes the synthesis of activated sulfate	GQ77_19075
	Sulfite reductase, beta subunit (hemoprotein)	This Enzyme Catalyzes The 6-Electron Reduction Of Sulfite To Sulfide.	GQ77_13215
	Sulfurtransferase TusE	Part of a sulfur-relay system required for 2-thiolation of 5-methylaminomethyl-2-thiouridine (mnm(5)s(2)U) at tRNA wobble positions	GQ77_14420
	D-methionine-binding lipoprotein metQ	DL-methionine transporter substrate-binding subunit	GQ77_22090
	Trk system potassium uptake protein trkG	potassium transporter	GQ77_07440
	Outer membrane receptor proteins, mostly Fe transport	Probably involved in iron transport	GQ77_21835
	Outer membrane receptor proteins, mostly Fe transport	Receptor for ferric vibriobactin	GQ77_22140
	ABC-type molybdate transport system, periplasmic component	Involved in the transport of molybdenum into the cell	GQ77_14190
	K+ transporter	Transport of potassium into the cell	GQ77_04700
	Fe2+-dicitrate sensor, membrane component	Regulation Of Iron Dicitrate Transport. In The Absence Of Citrate Fecr Inactivates Feci.	GQ77_10255
	Catalase	Decomposes hydrogen peroxide into water and oxygen; serves to protect cells from the toxic effects of hydrogen peroxide	GQ77_20730
	Carbonic anhydrase	Reversible hydration of carbon dioxide.	GQ77_00290
	Carbonic anhydrase	Reversible hydration of carbon dioxide.	GQ77_00295
	K+ transporter	Transport of potassium into the cell	GQ77_05705
katB	Catalase	Decomposes hydrogen peroxide into water and oxygen; serves to protect cells from the toxic effects of hydrogen peroxide	GQ77_09555
bfr	Bacterioferritin	May Perform Analogous Functions In Iron Detoxification And Storage To That Of Animal Ferritins	GQ77_02615
ppk	Polyphosphate kinase	Catalyzes the reversible transfer of the terminal phosphate of ATP to form a long-chain polyphosphate (polyP)	GQ77_00780
fct	Outer membrane receptor proteins, mostly Fe transport	Involved in the initial step of iron uptake by binding chrysobactin, an iron chelatin siderophore that allows the bacteria to extract iron from the environm	GQ77_21410
ychM	Sulfate permease and related transporters (MFS superfamily)	Expression in E.coli induces sulfate uptake during early-to mid-log phase growth. Uptake is maximal at pH 6.0, is sulfate-specific, requires E.coli CysA and the transmembrane segment but not the STAS domain of the protein	GQ77_10840
	Kef-type K+ transport systems, membrane components	Transport system that facilitates potassium-efflux, possibly by potassium-proton antiport	GQ77_22425
	Putative Mg2+ and Co2+ transporter CorC	Plays a role in the transport of magnesium and cobalt ions	GQ77_20255
yoaE	Membrane protein TerC, possibly involved in tellurium resistance	Unknown	GQ77_14095
	Catalase	Decomposes hydrogen peroxide into water and oxygen; serves to protect cells from the toxic effects of hydrogen peroxide	GQ77_00375
btuB	Outer membrane receptor proteins, mostly Fe transport	Involved in the active translocation of vitamin B12 (cyanocobalamin) across the outer membrane to the periplasmic space	GQ77_07980
fbpB2	ABC-type Fe3+ transport system, permease component	Part of the ABC transporter complex fbpABC (TC 3.A.1.10.1) involved in Fe(3+) ions import. Probably responsible for the translocation of the substrate across the membrane	GQ77_02480
ybaL	Potassium transporter	Kef-type K+ transport systems	GQ77_22950
yncD	Outer membrane receptor proteins, mostly Fe transport	Probable Receptor, Tonb-Dependent	GQ77_08490
	Heme oxygenase	Unknown	GQ77_04750
cysA	ABC-type sulfate/molybdate transport systems, ATPase component	Part of the ABC transporter complex CysAWTP involved in sulfate/thiosulfate import. Responsible for energy coupling to the transport system	GQ77_01010
ssuA	ABC-type nitrate/sulfonate/bicarbonate transport systems, periplasmic components	Part Of A Binding-Protein-Dependent Transport System For Aliphatic Sulfonates. Putative Binding Protein	GQ77_08745
pfeA	Outer membrane receptor for ferrienterochelin and colicins	Specific receptor for the siderophore ferric enterobactin	GQ77_15195
viuA	Outer membrane receptor proteins, mostly Fe transport	Receptor for ferric vibriobactin	GQ77_08750
arsB	Na+/H+ antiporter NhaD and related arsenite permeases	Involved in arsenical resistance. Thought to form the channel of an arsenite pump	GQ77_13805
yycB	Cyanate permease	Unknown	GQ77_04605
metQ	ABC-type metal ion transport system, periplasmic component/surface antigen	This protein is a component of a D-methionine permease, a binding protein-dependent, ATP-driven transport system	GQ77_01040
ssuC	ABC-type nitrate/sulfonate/bicarbonate transport system, permease component	Part of a binding-protein-dependent transport system for aliphatic sulfonates. Probably responsible for the translocation of the substrate across the membrane	GQ77_21995
ylmA	ABC-type molybdenum transport system, ATPase component/photorepair protein PhrA	Probably Part Of A Binding-Protein-Dependent Transport System Yeccs For An Amino Acid. Probably Responsible For Energy Coupling To The Transport System	GQ77_14375
	Uncharacterized iron-regulated protein	Unknown	GQ77_18710
fatA	Outer membrane receptor proteins, mostly Fe transport	Anguibactin receptor, essential component of the iron uptake system of V.anguillarum	GQ77_16625
	Mn-containing catalase	Unknown	GQ77_13890
fieF	Predicted Co/Zn/Cd cation transporters	Cation-efflux transporter that may have a role in detoxification	GQ77_20175
yeaW	Phenylpropionate dioxygenase and related ring-hydroxylating dioxygenases, large terminal subunit	Unknown	GQ77_09605
foxA	Outer membrane receptor proteins, mostly Fe transport	Ferrioxamine binding and uptake, in association with the TonB protein. May play a role in intestinal colonization	GQ77_00650
fbpA	ABC-type Fe3+ transport system, periplasmic component	Part of the ABC transporter complex fbpABC (TC 3.A.1.10.1) involved in Fe(3+) ions import. This protein specifically binds Fe(3+) and is involved in its transmembrane transport	GQ77_02485
cvrA	potassium/proton antiporter	Participates in control of cell volume in low-osmolarity conditions	GQ77_01625
potA	ABC-type nitrate/sulfonate/bicarbonate transport system, ATPase component	Part Of The Binding-Protein-Dependent Transport System For Spermidine/Putrescine. Probably Responsible For Energy Coupling To The Transport System	GQ77_22165
	ABC-type Fe3+ transport system, periplasmic component	Unknown	GQ77_00870
ybiL	Outer membrane receptor proteins, mostly Fe transport	Probable Receptor, Tonb-Dependent, That Participates In Iron Transport	GQ77_02680
ybaR	Sulfate permease and related transporters (MFS superfamily)	Possible Sulfate Transporter	GQ77_08595
yfbS	Di- and tricarboxylate transporters	Unknown	GQ77_14325
phnA	Uncharacterized Zn-ribbon-containing protein involved in phosphonate metabolism	Unknown	GQ77_03380
znuB	ABC-type Mn2+/Zn2+ transport systems, permease components	Involved in the high-affinity zinc uptake transport system	GQ77_00385
General function prediction only
ybeT	Sel1 Domain-Containing Protein	TPR repeat, SEL1 subfamily	GQ77_20230
quiP	Acyl-homoserine lactone acylase	Catalyzes the deacylation of acyl-homoserine lactone	GQ77_17870
hmp	Flavohemoprotein	Predicted flavin-nucleotide-binding protein structurally related to pyridoxine 5'-phosphate oxidase	GQ77_17640
	Acyl-homoserine lactone acylase pvdQ	Catalyzes the deacylation of acyl-homoserine lactone	GQ77_10045
	Biotin synthesis protein BioH	carboxylesterase	GQ77_21340
	Uncharacterized protein ybeQ	Uncharacterized protein	GQ77_04280
	5'-nucleotidase	dephosphorylates nucleoside 5'- monophosphates to nucleosides and inorganic phosphate	GQ77_00235
	Uncharacterized protein ycbX	Uncharacterized Fe-S protein	GQ77_15715
	Predicted sulfurtransferase	Unknown	GQ77_16945
	Predicted SAM-dependent methyltransferases	Specifically methylates the cytosine at position 1962 (m5C1962) of 23S rRNA	GQ77_01230
	ATPase components of ABC transporters with duplicated ATPase domains	Unknown	GQ77_22275
	Predicted amidohydrolase	Unknown	GQ77_16085
	Predicted glutamine amidotransferases	Involved in the breakdown of putrescine via hydrolysis of the gamma-glutamyl linkage of gamma-glutamyl-gamma- aminobutyrate	GQ77_22670
	Uncharacterized NAD(FAD)-dependent dehydrogenases	Involved in the hydrocarbon hydroxylating system, which transfers electrons from NADH to rubredoxin reductase and then through rubredoxin to alkane 1 monooxygenase	GQ77_22750
	Predicted amidophosphoribosyltransferases	Involved in transformation (competence for DNA uptake)	GQ77_21355
	ABC-type uncharacterized transport system, permease component	Part of the binding-protein-dependent transport system yqgGHIJK. Probably responsible for the translocation of the substrate across the membrane	GQ77_22815
	Metal-dependent hydrolase	Unknown	GQ77_00440
gcl	Glyoxylate carboligase	Catalyzes the condensation of two molecules of glyoxylate to give 2-hydroxy-3-oxopropanoate (also termed tartronate semialdehyde)	GQ77_07300
	Predicted Fe-S protein	Predicted Fe-S protein	GQ77_14880
yfgC	Putative Zn-dependent protease, contains TPR repeats	Putative Zn-dependent protease, contains TPR repeats	GQ77_05920
	Predicted permeases	Predicted permeases	GQ77_04410
	Predicted Fe-S-cluster oxidoreductase	Predicted Fe-S-cluster oxidoreductase	GQ77_01725
ytcJ	Predicted metal-dependent hydrolase with the TIM-barrel fold	Unknown	GQ77_13010
yeaC	MoxR-like ATPases	Unknown	GQ77_15960
yfcH	Predicted nucleoside-diphosphate sugar epimerase	Unknown	GQ77_03735
hel	Predicted secreted acid phosphatase	Unknown	GQ77_08700
scoP	Uncharacterized protein SCO1/SenC/PrrC, involved in biogenesis of respiratory and photosynthetic systems	Unknown	GQ77_00355
ydiK	Predicted permease	member of the PurR regulon	GQ77_13400
tldD	Predicted Zn-dependent proteases and their inactivated homologs	Suppresses The Inhibitory Activity Of The Carbon Storage Regulator (Csra).	GQ77_02180
	Predicted amidohydrolase	Unknown	GQ77_21260
	Zn-dependent hydrolases, including glyoxylases	Thiolesterase that catalyzes the hydrolysis of S-D- lactoyl-glutathione to form glutathione and D-lactic acid	GQ77_08180
	Paraquat-inducible protein B	Unknown	GQ77_19675
	Predicted membrane-associated, metal-dependent hydrolase	Catalyzes the addition of a phosphoethanolamine moiety to the outer membrane lipopolysaccharide core	GQ77_09120
	Uncharacterized proteins, homologs of lactam utilization protein B	Unknown	GQ77_06260
	Predicted dehydrogenases and related proteins	Unknown	GQ77_06920
	Hydrolases of the alpha/beta superfamily	Unknown	GQ77_16715
soxA	Uncharacterized NAD(FAD)-dependent dehydrogenases	Catalyzes the oxidative demethylation of sarcosine to yield glycine, hydrogen peroxide and 5,10- methylenetetrahydrofolate	GQ77_21540
gph	Predicted phosphatases	Specifically catalyzes the dephosphorylation of 2- phosphoglycolate. Is involved in the dissimilation of the intracellular 2-phosphoglycolate formed during the DNA repair of 3'-phosphoglycolate ends, a major class of DNA lesions induced by oxidative stress	GQ77_21025
	Pirin-related protein	Unknown	GQ77_07945
spmB	Uncharacterized membrane protein, required for spore maturation in B.subtilis	Involved in spore core dehydration; might be involved in the transport of something into or out of the forespore or could be required for some modification of the cortex peptidoglycan structure	GQ77_00500
icc	Predicted phosphohydrolases	Affects The Expression Of The Lacz Gene	GQ77_02320
	Uncharacterized protein related to deoxyribodipyrimidine photolyase	Unknown	GQ77_11190
yafV	Predicted amidohydrolase	Unknown	GQ77_04260
prpD	Uncharacterized protein involved in propionate catabolism	Catalyzes the dehydration of 2-methylcitrate to 2- methyl-cis-aconitate	GQ77_14890
lhr	Lhr-like helicases	Unknown	GQ77_18090
quiP	Protein related to penicillin acylase	Catalyzes the deacylation of acyl-homoserine lactone (AHL or acyl-HSL), releasing homoserine lactone (HSL) and the corresponding fatty acid.	GQ77_01050
	Predicted deacylase	Unknown	GQ77_14630
ypjD	ABC-type uncharacterized transport system, permease component	Unknown	GQ77_04980
	Phage protein D	Unknown	GQ77_15305
ramA	Predicted amidohydrolase	Hydrolyzes (R)-piperazine-2-carboxamide and (R)- piperazine-2-tert-butylcarboxamide with strict R- stereoselectivity. Also active towards beta-alaninamide, piperidine-3-carboxmide, D-glutaminamide and slightly active towards L-glutaminamide and piperidine-4-carboxamide	GQ77_06105
	Predicted phosphatase/phosphohexomutase	Unknown	GQ77_15545
	Phage protein U	Unknown	GQ77_05590
mqo1	Predicted dehydrogenase	Tricarboxylic acid cycle	GQ77_15770
rdoA	Putative homoserine kinase type II (protein kinase fold)	Probably involved in the extracytoplasmic stress response	GQ77_21365
	Predicted membrane-bound metal-dependent hydrolases	Unknown	GQ77_10965
	Predicted esterase of the alpha-beta hydrolase superfamily	Unknown	GQ77_17180
	Predicted dioxygenase of extradiol dioxygenase family	Unknown	GQ77_03640
	Uncharacterized FAD-dependent dehydrogenases	Unknown	GQ77_17780
pqqL	Predicted Zn-dependent peptidases	Unknown	GQ77_00530
	Predicted hydrolases or acyltransferases (alpha/beta hydrolase superfamily)	Alkaloid degradation	GQ77_08005
yjiA	Putative GTPases (G3E family)	The presence of P47K is critical for the expression of the nitrile hydratase genes. May stabilize or activate the nitrile hydratase proteins	GQ77_22975
yheT	Predicted hydrolase of the alpha/beta-hydrolase fold	Unknown	GQ77_01285
nfdA	Predicted metal-dependent hydrolase with the TIM-barrel fold	Hydrolyzes N-substituted formamides, but not amides. N- benzylformamide is the preferred substrate, while N-butylformamide is hydrolyzed at a much lower rate. Has very low activity towards allylformamide, N-(2-cyclohex-1-enylethyl)formamide and N-(alpha- methylbenzyl)formamide	GQ77_09890
ynbB	Predicted CDP-diglyceride synthetase/phosphatidate cytidylyltransferase	Unknown	GQ77_03145
trmB	Predicted S-adenosylmethionine-dependent methyltransferase	Catalyzes the formation of N(7)-methylguanine at position 46 (m7G46) in tRNA	GQ77_01355
comA	Predicted membrane metal-binding protein	Essential for natural transformation. Could be a transporter involved in DNA uptake	GQ77_16435
yhcX	Predicted amidohydrolase	Unknown	GQ77_18605
	Predicted hydrolases or acyltransferases (alpha/beta hydrolase superfamily)	Unknown	GQ77_15920
	Predicted enzyme of the cupin superfamily	Unknown	GQ77_03125
perM	Predicted permease	Domain of unknown function DUF20	GQ77_05930
ygdH	Predicted Rossmann fold nucleotide-binding protein	Unknown	GQ77_09470
yedY	Sulfite oxidase and related enzymes	The exact function is not known. Can catalyze the reduction of a variety of substrates like dimethyl sulfoxide, trimethylamine N-oxide, phenylmethyl sulfoxide and L-methionine sulfoxide. Cannot reduce cyclic N-oxides. Shows no activity as sulfite oxidase	GQ77_19735
yjnA	Predicted permeases	Unknown	GQ77_15170
pqqL	Predicted Zn-dependent peptidases	Unknown	GQ77_01295
yeiR	Putative GTPases (G3E family)	Unknown	GQ77_22970
yrfG	Predicted hydrolase (HAD superfamily)	Unknown	GQ77_21900
cobW	Putative GTPases (G3E family)	Might be involved in cobalt reduction leading to cobalt(I) corrinoids	GQ77_12130
ywbD	Predicted SAM-dependent methyltransferases	Unknown	GQ77_07260
yfhM	Large extracellular alpha-helical protein	Unknown	GQ77_02850
	RND transporter	Predicted exporters of the RND superfamily	GQ77_16020
yhcM	Predicted ATPase	Unknown	GQ77_08460
yggA	Lysine efflux permease	Unknown	GQ77_18695
yfhR	Hydrolases of the alpha/beta superfamily	Unknown	GQ77_05165
Cell cycle control, cell division, chromosome partitioning
	Chromosome segregation ATPases	Required for chromosome condensation and partitioning	GQ77_07550
	Nucleotide-binding protein implicated in inhibition of septum formation	Unknown	GQ77_16375
yveL	ATPases involved in chromosome partitioning	Unknown	GQ77_03525
ftsE	Predicted ATPase involved in cell division	Not known. Is coded in an operon essential for cell division	GQ77_01320
Lipid transport and metabolism
azoR2	FMN-dependent NADH-azoreductase 2	Acyl carrier protein phosphodiesterase	GQ77_06455
	Dehydrogenases with different specificities (related to short-chain alcohol dehydrogenases)	Unknown	GQ77_13570
	enoyl-CoA hydratase, R-specific	Acyl dehydratase	GQ77_06380
	Phosphatidylserine/phosphatidylglycerophosphate/cardiolipin synthases and related enzymes	Unknown	GQ77_09855
	Acetyl-CoA acetyltransferase	Catalyzes the final step of fatty acid oxidation in which acetyl-CoA is released and the CoA ester of a fatty acid two carbons shorter is formed	GQ77_02975
	Acyl-CoA dehydrogenases	Unknown	GQ77_11655
	3-hydroxyisobutyrate dehydrogenase and related beta-hydroxyacid dehydrogenases	D-galactarate metabolism; third step	GQ77_03120
	Phospholipase/lecithinase/hemolysin	Esterase that catalyzes the hydrolysis of p-nitrophenyl esters of acyl chain lengths C4-C10 and Tween detergents.	GQ77_21015
	Acyl dehydratase	Unknown	GQ77_02965
	Sterol desaturase	Unknown	GQ77_00765
prpE	Acyl-coenzyme A synthetases/AMP-(fatty) acid ligases	Catalyzes The Synthesis Of Propionyl-CoA From Propionate And CoA. Also Converts Acetate To Acetyl-CoA But With A Lower Specific Activity (By Similarity).	GQ77_14830
plsC	1-acyl-sn-glycerol-3-phosphate acyltransferase	Converts lysophosphatidic acid (LPA) into phosphatidic acid by incorporating an acyl moiety at the 2 position. This enzyme can utilize either acyl-CoA or acyl-ACP as the fatty acyl donor	GQ77_16640
yrhL	Predicted acyltransferases	Unknown	GQ77_11160
yihG	1-acyl-sn-glycerol-3-phosphate acyltransferase	Unknown	GQ77_21510
	Dehydrogenases with different specificities (related to short-chain alcohol dehydrogenases)	Catalyzes the NADPH-dependent reduction of beta- ketoacyl-ACP substrates to beta-hydroxyacyl-ACP products, the first reductive step in the elongation cycle of fatty acid biosynthesis	GQ77_01525
	Fatty acid/phospholipid biosynthesis enzyme	Catalyzes the reversible formation of acyl-phosphate (acyl-PO(4)) from acyl-[acyl-carrier-protein] (acyl-ACP). This enzyme utilizes acyl-ACP as fatty acyl donor, but not acyl-CoA	GQ77_16360
	Acyl-CoA synthetases (AMP-forming)/AMP-acid ligases II	Esterification, Concomitant With Transport, Of Exogenous Long-Chain Fatty Acids Into Metabolically Active CoA Thioesters For Subsequent Degradation Or Incorporation Into Phospholipids	GQ77_09190
acsA2	Acyl-coenzyme A synthetases/AMP-(fatty) acid ligases	Enables The Cell To Use Acetate During Aerobic Growth To Generate Energy Via The Tca Cycle, And Biosynthetic Compounds Via The Glyoxylate Shunt	GQ77_19875
fadD	Acyl-CoA synthetases (AMP-forming)/AMP-acid ligases II	Catalyzes the esterification, concomitant with transport, of exogenous long-chain fatty acids into metabolically active CoA thioesters for subsequent degradation or incorporation into phospholipids	GQ77_06395
paaF	Enoyl-CoA hydratase/carnithine racemase	Plays a role in autotrophic carbon fixation via the 3- hydroxypropionate/4-hydroxybutyrate cycle. Catalyzes the reversible dehydration of 3-hydroxypropionyl-CoA to form acryloyl- CoA, and the reversible dehydration of (S)-3-hydroxybutyryl-CoA to form crotonyl-CoA.	GQ77_11045
folM	Dehydrogenases with different specificities (related to short-chain alcohol dehydrogenases)	Catalyzes the reduction of dihydrofolate to tetrahydrofolate	GQ77_19430
	Fatty Acid Hydroxylase	Sterol desaturase	GQ77_13495
yegS	Sphingosine kinase and enzymes related to eukaryotic diacylglycerol kinase	Probably phosphorylates lipids; the in vivo substrate is unknown	GQ77_15740
cls	Phosphatidylserine/phosphatidylglycerophosphate/cardiolipin synthases and related enzymes	Catalyzes the reversible phosphatidyl group transfer from one phosphatidylglycerol molecule to another to form cardiolipin (CL) (diphosphatidylglycerol) and glycerol	GQ77_22990
ymdC	Phosphatidylserine/phosphatidylglycerophosphate/cardiolipin synthases and related enzymes	Unknown	GQ77_22560
plsB	Glycerol-3-phosphate O-acyltransferase	De novo phospholipid biosynthesis; first step	GQ77_05260
acdA	Acyl-CoA dehydrogenases	Involved in the degradation of long-chain fatty acids	GQ77_11050
paaF	Enoyl-CoA hydratase/carnithine racemase	Plays a role in autotrophic carbon fixation via the 3- hydroxypropionate/4-hydroxybutyrate cycle. Catalyzes the reversible dehydration of 3-hydroxypropionyl-CoA to form acryloyl- CoA, and the reversible dehydration of (S)-3-hydroxybutyryl-CoA to form crotonyl-CoA. Inactive towards (R)-3-hydroxybutyryl-CoA	GQ77_18315
vdlD	Acyl-CoA hydrolase	Unknown	GQ77_22955
fadL	Long-chain fatty acid transport protein	Involved in translocation of long-chain fatty acids across the outer membrane. FadL may form a specific channel	GQ77_08870
yciA	Acyl-CoA hydrolase	Unknown	GQ77_22830
acsA1	Acyl-coenzyme A synthetases/AMP-(fatty) acid ligases	Enables The Cell To Use Acetate During Aerobic Growth To Generate Energy Via The Tca Cycle, And Biosynthetic Compounds Via The Glyoxylate Shunt. Acetylates Chey, The Response Regulator Involved In Flagellar Movement And Chemotaxis	GQ77_06565
yngI	Acyl-CoA synthetases (AMP-forming)/AMP-acid ligases II	Esterification, Concomitant With Transport, Of Exogenous Long-Chain Fatty Acids Into Metabolically Active CoA Thioesters For Subsequent Degradation Or Incorporation Into Phospholipids	GQ77_14750
acpP	Acyl carrier protein	Carrier of the growing fatty acid chain in fatty acid biosynthesis	GQ77_16345
hbdH1	Dehydrogenases with different specificities (related to short-chain alcohol dehydrogenases)	Unknown	GQ77_11695
mmgC	Acyl-CoA dehydrogenases	Catalyzes the reduction of crotonobetainyl-CoA to gamma-butyrobetainyl-CoA	GQ77_00605
fadB	3-hydroxyacyl-CoA dehydrogenase	Catalyzes the formation of an hydroxyacyl-CoA by addition of water on enoyl-CoA. Also exhibits 3-hydroxyacyl-CoA epimerase and 3-hydroxyacyl-CoA dehydrogenase activities	GQ77_15690
Replication, recombination and repair
	Helicase subunit of the DNA excision repair complex	The UvrABC repair system catalyzes the recognition and processing of DNA lesions	GQ77_16275
	DNA polymerase elongation subunit (family B)	Thought to be involved in DNA repair and/or mutagenesis	GQ77_13125
	Exonuclease V gamma subunit	Exhibits a wide variety of catalytic activities including ATP-dependent exonuclease, ATP-stimulated endonuclease, ATP-dependent helicase and DNA-dependent ATPase activities	GQ77_03080
	ATPase related to the helicase subunit of the Holliday junction resolvase	Unknown	GQ77_14450
	Type IIA topoisomerase (DNA gyrase/topo II, topoisomerase IV), B subunit	Topoisomerase IV is essential for chromosome segregation. It relaxes supercoiled DNA	GQ77_02330
	NTP pyrophosphohydrolases including oxidative damage repair enzymes	Acts on ADP-mannose and ADP-glucose as well as ADP- ribose. Prevents glycogen biosynthesis.	GQ77_02310
tag	3-methyladenine DNA glycosylase	Hydrolysis Of The Deoxyribose N-Glycosidic Bond To Excise 3-Methyladenine From The Damaged DNA Polymer Formed By Alkylation Lesions	GQ77_17565
recQ	Superfamily II DNA helicase	Involved in the recF recombination pathway; its gene expression is under the regulation of the SOS system. It is a DNA helicase	GQ77_07395
phrB	Deoxyribodipyrimidine photolyase	Involved in repair of UV radiation-induced DNA damage. Catalyzes the light-dependent monomerization (300-600 nm) of cyclobutyl pyrimidine dimers (in cis-syn configuration), which are formed between adjacent bases on the same DNA strand upon exposure to ultraviolet radiation	GQ77_03715
recA	RecA/RadA recombinase	Can catalyze the hydrolysis of ATP in the presence of single-stranded DNA, the ATP-dependent uptake of single-stranded DNA by duplex DNA, and the ATP-dependent hybridization of homologous single-stranded DNAs	GQ77_05630
recD	ATP-dependent exoDNAse (exonuclease V), alpha subunit - helicase superfamily I member	Exhibits several catalytic activities, including ATP- dependent exonuclease, ATP-stimulated endonuclease, ATP-dependent unwinding and DNA-dependent ATPase activities	GQ77_03090
mfd	Transcription-repair coupling factor (superfamily II helicase)	Necessary for strand-specific repair. A lesion in the template strand blocks the RNA polymerase complex (RNAP). The RNAP-DNA-RNA complex is specifically recognized by TRCF which releases RNAP and the truncated transcript; the TCRF may replace RNAP at the lesion site and then recruit the uvrA/B/C repair system	GQ77_15615
recN	ATPase involved in DNA repair	May be involved in recombinational repair of damaged DNA	GQ77_20025
hrpA	HrpA-like helicases	Not yet known	GQ77_06410
rsmD	N6-adenine-specific methylase	Specifically methylates the guanosine in position 966 of 16S rRNA in the assembled 30S particle	GQ77_01300
intA	Integrase	Integrase is necessary for integration of the phage into the host genome by site-specific recombination. In conjunction with excisionase, integrase is also necessary for excision of the prophage from the host genome	GQ77_12745
ruvA	Holliday junction resolvasome, DNA-binding subunit	The ruvA-ruvB complex in the presence of ATP renatures cruciform structure in supercoiled DNA with palindromic sequence, indicating that it may promote strand exchange reactions in homologous recombination. RuvAB is an helicase that mediates the Holliday junction migration by localized denaturation and reannealing. RuvA stimulates, in the presence of DNA, the weak ATPase activity of ruvB	GQ77_05795
insF1	Transposase and inactivated derivatives	Involved in the transposition of the insertion sequence IS3	GQ77_11955
dnaB	Replicative DNA helicase	Participates in initiation and elongation during chromosome replication; it exhibits DNA-dependent ATPase activity and contains distinct active sites for ATP binding, DNA binding, and interaction with dnaC protein, primase, and other prepriming proteins	GQ77_02530
ung	Uracil DNA glycosylase	Excises uracil residues from the DNA which can arise as a result of misincorporation of dUMP residues by DNA polymerase or due to deamination of cytosine	GQ77_18310
exoA	Exonuclease III	Major Apurinic-Apyrimidinic Endonuclease Of E.Coli. It Removes The Damaged DNA At Cytosines And Guanines By Cleaving On The 3' Side Of The Ap Site By A Beta-Elimination Reaction. It Exhibits 3'-5'-Exonuclease, 3'-Phosphomonoesterase, 3'-Repair Diesterase And Ribonuclease H Activities	GQ77_22640
xerC	Site-specific recombinase XerC	Site-specific tyrosine recombinase, which acts by catalyzing the cutting and rejoining of the recombining DNA molecules. Binds cooperatively to specific DNA consensus sequences that are separated from xerD binding sites by a short central region, forming the heterotetrameric xerC-xerD complex that recombines DNA substrates. The complex is essential to convert dimers of the bacterial chromosome in…	GQ77_12215
nudE	NTP pyrophosphohydrolases including oxidative damage repair enzymes	Active on adenosine(5')triphospho(5')adenosine (Ap3A), ADP-ribose, NADH, adenosine(5')diphospho(5')adenosine (Ap2A)	GQ77_21895
umuC	Nucleotidyltransferase/DNA polymerase involved in DNA repair	Involved in UV protection and mutation. Essential for induced (or SOS) mutagenesis. May modify the DNA replication machinery to allow bypass synthesis across a damaged template	GQ77_15275
polA	DNA polymerase I - 3'-5' exonuclease and polymerase domains	In addition to polymerase activity, this DNA polymerase exhibits 3' to 5' and 5' to 3' exonuclease activity	GQ77_00415
sbcC	ATPase involved in DNA repair	SbcCD cleaves DNA hairpin structures. These structures can inhibit DNA replication and are intermediates in certain DNA recombination reactions. The complex acts as a 3'->5' double strand exonuclease that can open hairpins. It also has a 5' single-strand endonuclease activity	GQ77_15995
yhbQ	Predicted endonuclease containing a URI domain	Unknown	GQ77_04615
ada	Methylated DNA-protein cysteine methyltransferase	The methylation of Ada by methylphosphotriesters in DNA leads to its activation as a transcriptional regulator that activates the transcription of its own gene, ada, and other alkylation resistance genes, alkA, alkB and aidB	GQ77_03480
tag	3-methyladenine DNA glycosylase	Hydrolysis of the deoxyribose N-glycosidic bond to excise 3-methyladenine from the damaged DNA polymer formed by alkylation lesions	GQ77_00080
	Transposase and inactivated derivatives	Unknown	GQ77_02195
	ATP-dependent DNA ligase	Unknown	GQ77_11560
Energy production and conversion
dctA	C4-dicarboxylate transport protein	Na+/H+-dicarboxylate symporters	GQ77_17585
	Pyruvate dehydrogenase complex, dehydrogenase (E1) component	The pyruvate dehydrogenase complex catalyzes the overall conversion of pyruvate to acetyl-CoA and CO(2)	GQ77_21465
	Predicted acyl-CoA transferases/carnitine dehydratase	Unknown	GQ77_00610
	Uncharacterized Fe-S protein	Unknown	GQ77_02415
	NAD-dependent aldehyde dehydrogenases	Acts Almost Equally Well On Phenylacetaldehyde, 4- Hydroxyphenylacetaldehyde And 3,4-Dihydroxyphenylacetaldehyde	GQ77_03050
	Fumarase	Tricarboxylic acid cycle	GQ77_16960
	Lactate dehydrogenase and related dehydrogenases	Catalyzes the NADPH-dependent reduction of glyoxylate and hydroxypyruvate into glycolate and glycerate, respectively	GQ77_19300
	Aconitase A	Catalyzes the isomerization of citrate to isocitrate via cis-aconitate	GQ77_15800
	Cytochrome c, mono- and diheme variants	Part of the heterotrimer that catalyzes the conversion of D-gluconate to 2-dehydro-D-gluconate	GQ77_06725
yqiK	Glycerophosphoryl diester phosphodiesterase	Glycerophosphoryl Diester Phosphodiesterase Hydrolyzes Deacylated Phospholipids To G3p And The Corresponding Alcohols	GQ77_15595
	Predicted thiol oxidoreductase	Unknown	GQ77_18715
aceA	Isocitrate lyase	Catalyzes the formation of succinate and glyoxylate from isocitrate, a key step of the glyoxylate cycle. May be involved in the assimilation of one-carbon compounds via the isocitrate lyase- positive serine pathway	GQ77_08580
nuoC	NADH:ubiquinone oxidoreductase 49 kD subunit 7	NDH-1 shuttles electrons from NADH, via FMN and iron- sulfur (Fe-S) centers, to quinones in the respiratory chain. The immediate electron acceptor for the enzyme in this species is believed to be ubiquinone.	GQ77_08560
putA	Delta 1-pyrroline-5-carboxylate dehydrogenase	Oxidizes proline to glutamate for use as a carbon and nitrogen source and also function as a transcriptional repressor of the put operon	GQ77_02200
yeaX	Flavodoxin reductases (ferredoxin-NADPH reductases) family 1	Unknown	GQ77_09595
hmp	Flavodoxin reductases (ferredoxin-NADPH reductases) family 1	Is involved in NO detoxification in an aerobic process, termed nitric oxide dioxygenase (NOD) reaction that utilizes O(2) and NAD(P)H to convert NO to nitrate, which protects the bacterium from various noxious nitrogen compounds.	GQ77_04025
	Isocitrate/isopropylmalate dehydrogenase	Has multiple catalytic activities. Apart from catalyzing the oxidation of (+)-tartrate to oxaloglycolate, also converts meso-tartrate to D-glycerate and catalyzes the oxidative decarboxylation of D-malate to pyruvate	GQ77_09615
betB	NAD-dependent aldehyde dehydrogenases	This Is A Soluble NAD-Dependent Betaine Aldehyde- Specific Dehydrogenase	GQ77_01635
	NAD-dependent aldehyde dehydrogenases	Catalyzes the oxidation of long-chain aliphatic aldehydes to acids. May be implicated in controlling luminescence as it catalyzes the oxidation of the fatty aldehyde substrate for the light-emitting reaction	GQ77_06010
aldH	NAD-dependent aldehyde dehydrogenases	Catalyzes the oxidation of long-chain aliphatic aldehydes to acids. May be implicated in controlling luminescence as it catalyzes the oxidation of the fatty aldehyde substrate for the light-emitting reaction	GQ77_11315
	Aconitase A	Catalyzes the isomerization of citrate to isocitrate via cis-aconitate	GQ77_14900
	FAD/FMN-containing dehydrogenases	Unknown	GQ77_01100
	Cytochrome c5	It is unreactive with cytochrome c reductase or oxidase but seems to function as an intermediate in nitrate respiration of facultative anaerobic pseudmonads	GQ77_22510
xdhA	Aerobic-type carbon monoxide dehydrogenase, large subunit CoxL/CutL homologs	Presumed to be a dehydrogenase, but possibly an oxidase. Participates in limited purine salvage (requires aspartate) but does not support aerobic growth on purines as the sole carbon source (purine catabolism)	GQ77_13310
cydB	Cytochrome bd-type quinol oxidase, subunit 2	Cytochrome d terminal oxidase complex is the component of the aerobic respiratory chain that predominates when cells are grown at low aeration	GQ77_03250
lpd3	Pyruvate/2-oxoglutarate dehydrogenase complex, dihydrolipoamide dehydrogenase (E3) component, and related enzymes	LPD-3 may substitute for lipoamide dehydrogenase of the 2-oxoglutarate dehydrogenase and pyruvate multienzyme complexes when the latter is inactive or missing	GQ77_23000
gapN	NAD-dependent aldehyde dehydrogenases	Acts On Lactaldehyde As Well As Other Aldehydes	GQ77_10725
maeB	Malic enzyme	Unknown	GQ77_01450
glcB	Malate synthase	Accounts For Almost The Entire Malate-Synthesizing Activity In Cells Metabolizing Glyoxylate	GQ77_21380
sucD	Succinyl-CoA synthetase, alpha subunit	Unknown	GQ77_07890
dhaS	NAD-dependent aldehyde dehydrogenases	Weak But Measurable Aldh Enzyme Activity That Prefers Nadp Over NAD As Coenzyme	GQ77_09705
ppc	Phosphoenolpyruvate carboxylase	Forms oxaloacetate, a four-carbon dicarboxylic acid source for the tricarboxylic acid cycle	GQ77_05190
fdhD	Uncharacterized protein required for formate dehydrogenase activity	Necessary for formate dehydrogenase activity	GQ77_21910
	Glycerol-3-phosphate dehydrogenase	Unknown	GQ77_02265
aceF	Pyruvate/2-oxoglutarate dehydrogenase complex, dihydrolipoamide acyltransferase (E2) component, and related enzymes	The pyruvate dehydrogenase complex catalyzes the overall conversion of pyruvate to acetyl-CoA and CO(2). It contains multiple copies of three enzymatic components:pyruvate dehydrogenase (E1), dihydrolipoamide acetyltransferase (E2) and lipoamide dehydrogenase (E3)	GQ77_21470
gltA	Citrate synthase	Tricarboxylic acid cycle	GQ77_07845
ydiJ	FAD/FMN-containing dehydrogenases	Unknown	GQ77_06530
ygiQ	Fe-S oxidoreductase	Unknown	GQ77_02535
	Ferredoxin	Unknown	GQ77_22195
fadF	Fe-S oxidoreductase	Unknown	GQ77_21605
ctaC	Heme/copper-type cytochrome/quinol oxidases, subunit 2	Subunits I and II form the functional core of the enzyme complex. Electrons originating in cytochrome c are transferred via heme a and Cu(A) to the binuclear center formed by heme a3 and Cu(B)	GQ77_00310
	Electron transfer flavoprotein, beta subunit	Unknown	GQ77_21595
nuoI	Formate hydrogenlyase subunit 6/NADH:ubiquinone oxidoreductase 23 kD subunit (chain I)	NDH-1 shuttles electrons from NADH, via FMN and iron- sulfur (Fe-S) centers, to quinones in the respiratory chain. The immediate electron acceptor for the enzyme in this species is believed to be ubiquinone. Couples the redox reaction to proton translocation (for every two electrons transferred, four hydrogen ions are translocated across the cytoplasmic membrane), and thus conserves the redox ene…	GQ77_08535
dctA1	Na+/H+-dicarboxylate symporters	Responsible for the transport of dicarboxylates such as succinate, fumarate, and malate from the periplasm across the membrane	GQ77_15115
namA	NADH:flavin oxidoreductases, Old Yellow Enzyme family	Catalyzes the reduction of the double bond of an array of alpha, beta-unsaturated aldehydes and ketones. It also reduces the nitro group of nitroester and nitroaromatic compounds. It could have a role in detoxification processes	GQ77_05070
ndh	NADH dehydrogenase, FAD-containing subunit	Transfer of electrons from NADH to the respiratory chain. The immediate electron acceptor for the enzyme is believed to be ubiquinone. Does not couple the redox reaction to proton translocation	GQ77_19565
	Cytochrome c, mono- and diheme variants	Unknown	GQ77_16655
citN	H+/citrate symporter	Transports the free citrate anion. Probably cotransports citrate and at least three or four protons. The citrate uptake is inhibited by the presence of magnesium ions	GQ77_00545
icd	Monomeric isocitrate dehydrogenase	Unknown	GQ77_14500
icd	Isocitrate dehydrogenases	Unknown	GQ77_14495
ssuD	Coenzyme F420-dependent N5,N10-methylene tetrahydromethanopterin reductase and related flavin-dependent oxidoreductases	Catalyzes the desulfonation of aliphatic sulfonates	GQ77_08735
sad	NAD-dependent aldehyde dehydrogenases	Catalyzes the NAD(+)-dependent oxidation of succinate semialdehyde to succinate. It acts preferentially with NAD as cosubstrate but can also use NADP. Prevents the toxic accumulation of succinate semialdehyde (SSA) and plays an important role when arginine and putrescine are used as the sole nitrogen or carbon sources	GQ77_10870
gltP	Na+/H+-dicarboxylate symporters	This carrier protein is part of the Na(+)-independent, binding-protein-independent glutamate-aspartate transport system	GQ77_00495
ctaD	Heme/copper-type cytochrome/quinol oxidases, subunit 1	Cytochrome c oxidase is the component of the respiratory chain that catalyzes the reduction of oxygen to water. Subunits 1- 3 form the functional core of the enzyme complex. CO I is the catalytic subunit of the enzyme. Electrons originating in cytochrome c are transferred via the copper A center of subunit 2 and heme A of subunit 1 to the bimetallic center formed by heme A3 and copper B	GQ77_00315
bkdB	Pyruvate/2-oxoglutarate dehydrogenase complex, dihydrolipoamide acyltransferase (E2) component, and related enzymes	The branched-chain alpha-keto dehydrogenase complex catalyzes the overall conversion of alpha-keto acids to acyl-CoA and CO(2). It contains multiple copies of three enzymatic components:branched-chain alpha-keto acid decarboxylase (E1), lipoamide acyltransferase (E2) and lipoamide dehydrogenase (E3)	GQ77_06745
soxA	Coenzyme F420-dependent N5,N10-methylene tetrahydromethanopterin reductase and related flavin-dependent oxidoreductases	Part of a pathway to remove covalently bound sulfur from dibenzothiophene (DBT) without breaking carbon-carbon bonds. This enzyme metabolizes DBT-sulfone (DBTO2 or DBT 5,5-dioxide) to 2- hydroxybiphenyl (2-HBP)	GQ77_12365
acoA	Pyruvate/2-oxoglutarate dehydrogenase complex, dehydrogenase (E1) component, eukaryotic type, alpha subunit	Catalyzes the 2,6-dichlorophenolindophenol-dependent cleavage of acetoin into acetate and acetaldehyde, in vitro. The alpha subunit is probably the catalytic subunit of the enzyme	GQ77_10485
sthA	Pyruvate/2-oxoglutarate dehydrogenase complex, dihydrolipoamide dehydrogenase (E3) component, and related enzymes	Conversion of NADPH, generated by peripheral catabolic pathways, to NADH, which can enter the respiratory chain for energy generation	GQ77_15600
tas	Predicted oxidoreductases (related to aryl-alcohol dehydrogenases)	Unknown	GQ77_19005
glcD	FAD/FMN-containing dehydrogenases	Unknown	GQ77_20070
nuoA	NADH:ubiquinone oxidoreductase subunit 3 (chain A)	NDH-1 shuttles electrons from NADH, via FMN and iron- sulfur (Fe-S) centers, to quinones in the respiratory chain. The immediate electron acceptor for the enzyme in this species is believed to be ubiquinone. Couples the redox reaction to proton translocation (for every two electrons transferred, four hydrogen ions are translocated across the cytoplasmic membrane), and thus conserves the redox ene…	GQ77_08570
ydeP	Anaerobic dehydrogenases, typically selenocysteine-containing	Probably involved in acid resistance	GQ77_06150
Posttranslational modification, protein turnover, chaperones
clpV1	type VI secretion ATPases with chaperone activity, ATP-binding subunit	Required for secretion of hcp1 probably by providing the energy source for its translocation	GQ77_17045
ppiA	Peptidyl-prolyl cis-trans isomerase A	Peptidyl-prolyl cis-trans isomerase (rotamase) - cyclophilin family	GQ77_06435
fixN	Cytochrome c oxidase subunit 1 homolog, bacteroid	Cytochrome c oxidase is the component of the respiratory chain that catalyzes the reduction of oxygen to water.	GQ77_07665
	Disulfide bond chaperones of the HSP33 family	Redox regulated molecular chaperone. Protects both thermally unfolding and oxidatively damaged proteins from irreversible aggregation.	GQ77_21930
	FKBP-type peptidyl-prolyl cis-trans isomerases 1	PPIases accelerate the folding of proteins	GQ77_22290
	Cytochrome c-type biogenesis protein CcmE	Heme chaperone required for the biogenesis of c-type cytochromes.	GQ77_07185
	Periplasmic serine proteases (ClpP class)	Multicopy suppressor of the htrA (degP) null phenotype. It is possibly a protease, not essential for bacterial viability	GQ77_14270
	FKBP-type peptidyl-prolyl cis-trans isomerases 1	PPIases accelerate the folding of proteins. It catalyzes the cis-trans isomerization of proline imidic peptide bonds in oligopeptides	GQ77_03370
	Parvulin-like peptidyl-prolyl isomerase	Chaperone involved in the correct folding and assembly of outer membrane proteins.	GQ77_21090
	ATP-dependent Zn proteases	Acts as a processive, ATP-dependent zinc metallopeptidase for both cytoplasmic and membrane proteins.	GQ77_19970
ccmC	ABC-type transport system involved in cytochrome c biogenesis, permease component	Required for the export of heme to the periplasm for the biogenesis of c-type cytochromes	GQ77_07175
yghU	Glutathione S-transferase	Unknown	GQ77_08650
	ATP-dependent Lon protease, bacterial type	ATP-dependent serine protease that mediates the selective degradation of mutant and abnormal proteins as well as certain short-lived regulatory proteins.	GQ77_15065
fixN	Cbb3-type cytochrome oxidase, subunit 1	Cytochrome c oxidase is the component of the respiratory chain that catalyzes the reduction of oxygen to water. Subunits 1- 3 form the functional core of the enzyme complex. Co I is the catalytic subunit of the enzyme	GQ77_07690
queE	Probable 7-carboxy-7-deazaguanine synthase	Organic radical activating enzymes	GQ77_05840
yggG	Zn-dependent protease with chaperone function	Seems to regulate the expression of speB	GQ77_03825
ccmH	Uncharacterized protein involved in biosynthesis of c-type cytochromes	Required for the biogenesis of c-type cytochromes. Possible subunit of a heme lyase	GQ77_07200
lhgO	Peroxiredoxin	Oxidizes L-2-hydroxyglutarate, probably to recover alpha-ketoglutarate mistakenly reduced by other enzymes or formed during growth on propionate	GQ77_13795
hflK	Membrane protease subunits, stomatin/prohibitin homologs	HflC and HflK govern the stability of phage lambda cII protein and have been proposed to encode or regulate a cII- specific protease	GQ77_02455
aspA	Regulatory P domain of the subtilisin-like proprotein convertases and other proteases	Agent of furonculosis	GQ77_00265
dsbA	Thiol-disulfide isomerase and thioredoxins	Involved in disulfide-bond formation. Acts by transferring its disulfide bond to other proteins	GQ77_00435
ybbN	Thioredoxin domain-containing protein	Unknown	GQ77_20585
glnE	Glutamine synthetase adenylyltransferase	Adenylation and deadenylation of glutamate--ammonia ligase	GQ77_21460
pqqF	Secreted/periplasmic Zn-dependent peptidases, insulinase-like	Required for coenzyme pyrroloquinoline quinone (PQQ) biosynthesis. It is thought that this protein is a protease that cleaves peptides bond in a small peptide (gene pqqA), providing the glutamate and tyrosine residues which are necessary for the synthesis of PQQ	GQ77_21265
yliJ	Glutathione S-transferase	Unknown	GQ77_16450
ydcP	Collagenase and related proteases	Unknown	GQ77_10795
	Aspartyl/asparaginyl beta-hydroxylase and related dioxygenases	Unknown	GQ77_12485
clpA	ATPases with chaperone activity, ATP-binding subunit	ATP-dependent specificity component of the ClpP protease. It directs the protease to specific substrates. The primary function of the ClpA-ClpP complex appears to be the degradation of unfolded or abnormal proteins	GQ77_14480
msrB	Conserved domain frequently associated with peptide methionine sulfoxide reductase	Unknown	GQ77_16510
tsaA	Peroxiredoxin	Directly Reduces Organic Hydroperoxides In Its Reduced Dithiol Form	GQ77_17975
	Heat shock protein	Unknown	GQ77_17540
lon2	ATP-dependent Lon protease, bacterial type	ATP-dependent serine protease that mediates the selective degradation of mutant and abnormal proteins as well as certain short-lived regulatory proteins. Required for cellular homeostasis and for survival from DNA damage and developmental changes induced by stress. Degrades polypeptides processively to yield small peptide fragments that are 5 to 10 amino acids long. Binds to DNA in a double-stran…	GQ77_18150
htpG	Molecular chaperone, HSP90 family	Molecular chaperone. Has ATPase activity	GQ77_07935
glnD	UTP:GlnB (protein PII) uridylyltransferase	Modifies, by uridylylation or deuridylylation the PII (glnB) regulatory protein	GQ77_05330
Cell motility
	Type IV Pilus Assembly Protein PilM	Tfp pilus assembly protein, ATPase PilM	GQ77_01460
	Flagellar biosynthesis pathway, component FlhA	Required for formation of the rod structure of the flagellar apparatus.	GQ77_07080
	Methylase of chemotaxis methyl-accepting proteins	Member Of The Two-Component Regulatory System Arcb/Arca.	GQ77_10750
	Flagellar basal body P-ring biosynthesis protein	Involved In The Assembly Process Of The P-Ring Formation. It May Associate With Flgf On The Rod Constituting A Structure Essential For The P-Ring Assembly Or May Act As A Modulator Protein For The P-Ring Assembly.	GQ77_06790
	Flagellar basal body rod protein	Unknown	GQ77_06830
	Methyl-accepting chemotaxis protein	Chemotactic-signal transducers respond to changes in the concentration of attractants and repellents in the environment, transduce a signal from the outside to the inside of the cell, and facilitate sensory adaptation through the variation of the level of methylation.	GQ77_05105
	Chemotaxis protein histidine kinase and related kinases	Involved in the transmission of sensory signals from the chemoreceptors to the flagellar motors. CheA is autophosphorylated; it can transfer its phosphate group to either CheB or CheY	GQ77_05125
hlyB	Methyl-accepting chemotaxis protein	May form a pore through which the hemolysin can be exported	GQ77_05900
	Methyl-accepting chemotaxis protein	May form a pore through which the hemolysin can be exported	GQ77_15775
	P pilus assembly protein, porin PapC	Essential for piliation	GQ77_14130
flgL	Flagellin and related hook-associated proteins	Unknown	GQ77_06860
hlyB	Methyl-accepting chemotaxis protein	May form a pore through which the hemolysin can be exported	GQ77_03820
trg	Methyl-accepting chemotaxis protein	Chemotactic-signal transducers respond to changes in the concentration of attractants and repellents in the environment, transduce a signal from the outside to the inside of the cell, and facilitate sensory adaptation through the variation of the level of methylation	GQ77_16765
hlyB	Methyl-accepting chemotaxis protein	May form a pore through which the hemolysin can be exported	GQ77_21565
flgC	Flagellar basal body rod protein	Unknown	GQ77_06815
fliE	Flagellar hook-basal body protein	Unknown	GQ77_06990
hlyB	Methyl-accepting chemotaxis protein	May form a pore through which the hemolysin can be exported	GQ77_08845
pulE	Type II secretory pathway, ATPase PulE/Tfp pilus assembly pathway, ATPase PilB	Involved in a general secretion pathway (GSP) for the export of proteins. Required for the translocation of pullulanase	GQ77_00900
	Tfp pilus assembly protein FimV	Unknown	GQ77_16165
cheA	Chemotaxis protein histidine kinase and related kinases	Involved in the transmission of sensory signals from the chemoreceptors to the flagellar motors. CheA is autophosphorylated; it can transfer its phosphate group to either CheB or CheY	GQ77_01985
hlyB	Methyl-accepting chemotaxis protein	May form a pore through which the hemolysin can be exported	GQ77_02810
aer	Methyl-accepting chemotaxis protein	Signal transducer for aerotaxis. The aerotactic response is the accumulation of cells around air bubbles. The nature of the sensory stimulus detected by this protein is the proton motive force or cellular redox state. It uses a FAD prosthetic group as a redox sensor to monitor oxygen levels	GQ77_06515
hlyB	Methyl-accepting chemotaxis protein	May form a pore through which the hemolysin can be exported	GQ77_15025
fliY	Flagellar motor switch/type III secretory pathway protein	Part of a binding-protein-dependent transport system for cystine	GQ77_06060
cheR2	Methylase of chemotaxis methyl-accepting proteins	Methylation of the membrane-bound methyl-accepting chemotaxis proteins (MCP) to form gamma-glutamyl methyl ester residues in MCP	GQ77_05115
pilD	Type IV prepilin cysteine protease (C20) family signature	Cleaves type-4 fimbrial leader sequence and methylates the N-terminal (generally Phe) residue. Processes the pilin precursor during membrane translocation. Required for the assembly of type IV pili and for secretion of most proteins	GQ77_19525
tsr	Methyl-accepting chemotaxis protein	Chemotactic-signal transducers respond to changes in the concentration of attractants and repellents in the environment, transduce a signal from the outside to the inside of the cell, and facilitate sensory adaptation through the variation of the level of methylation	GQ77_18545
flgG	Flagellar basal body rod protein	Unknown	GQ77_06835
	Tfp pilus assembly protein PilE	type IV pili biogenesis protein PilE	GQ77_19615
Translation, ribosomal structure and biogenesis
iucB	Aerobactin siderophore biosynthesis protein iucB	Acetyltransferases, including N-acetylases of ribosomal proteins	GQ77_07710
rph	Ribonuclease PH	RNase PH	GQ77_22650
rimN	tRNA threonylcarbamoyladenosine biosynthesis protein RimN	Putative translation factor (SUA5)	GQ77_00120
	S-adenosylmethionine:tRNA-ribosyltransferase-isomerase (queuine synthetase)	Transfers and isomerizes the ribose moiety from AdoMet to the 7-aminomethyl group of 7-deazaguanine (preQ1-tRNA) to give epoxyqueuosine (oQ-tRNA)	GQ77_04125
	Acetyltransferases, including N-acetylases of ribosomal proteins	This Enzyme Acetylates The N-Terminal Serine Of Ribosomal Protein L7/L12	GQ77_08070
	2-methylthioadenine synthetase	Catalyzes the methylthiolation of an aspartic acid residue of ribosomal protein S12	GQ77_05700
	Ribonucleases G and E	Matures 5S rRNA from its precursors from all the rRNA genes. It also cleaves RNA I, a molecule that controls the replication of colE1 plasmid DNA.	GQ77_16395
	Glutamyl- and glutaminyl-tRNA synthetases	Catalyzes the tRNA-independent activation of glutamate in presence of ATP and the subsequent transfer of glutamate onto a tRNA(Asp).	GQ77_19825
	RimM protein, required for 16S rRNA processing	An accessory protein needed during the final step in the assembly of 30S ribosomal subunit, possibly for assembly of the head region. Probably interacts with S19.	GQ77_04995
rlmB	rRNA methylases	Specifically methylates the ribose of guanosine 2251 in 23S rRNA	GQ77_02505
	Asp-tRNAAsn/Glu-tRNAGln amidotransferase A subunit and related amidases	Furnishes a means for formation of correctly charged Gln-tRNA(Gln) through the transamidation of misacylated Glu- tRNA(Gln) in organisms which lack glutaminyl-tRNA synthetase	GQ77_13030
rsuA	16S rRNA uridine-516 pseudouridylate synthase and related pseudouridylate synthases	Responsible for synthesis of pseudouridine from uracil- 516 in 16S ribosomal RNA	GQ77_05690
tdcF	Putative translation initiation inhibitor, yjgF family	Anaerobic degradation of L-threonine to propionate	GQ77_22695
rluC	Pseudouridylate synthases, 23S RNA-specific	Responsible for synthesis of pseudouridine from uracil at positions 955, 2504 and 2580 in 23S ribosomal RNA	GQ77_16390
rpsH	Ribosomal protein S8	One of the primary rRNA binding proteins, it binds directly to 16S rRNA central domain where it helps coordinate assembly of the platform of the 30S subunit	GQ77_20795
rluA	Pseudouridylate synthases, 23S RNA-specific	Responsible for synthesis of pseudouridine from uracil- 746 in 23S ribosomal RNA and from uracil-32 in the anticodon stem and loop of transfer RNAs	GQ77_17205
miaB	2-methylthioadenine synthetase	Catalyzes the methylthiolation of N6- (dimethylallyl)adenosine (i(6)A), leading to the formation of 2- methylthio-N6-(dimethylallyl)adenosine (ms(2)i(6)A) at position 37 in tRNAs that read codons beginning with uridine	GQ77_20240
lig	Predicted exonuclease of the beta-lactamase fold involved in RNA processing	DNA ligase that seals nicks in double-stranded DNA during DNA replication, DNA recombination and DNA repair	GQ77_17875
hemK	Methylase of polypeptide chain release factors	Probable protein methyltransferase. May methylate a Gln residue in target proteins	GQ77_03700
rluD	Pseudouridylate synthases, 23S RNA-specific	Responsible for synthesis of pseudouridine from uracil at positions 1911, 1915 and 1917 in 23S ribosomal RNA	GQ77_19595
rpsI	Ribosomal protein S9	Unknown	GQ77_18995
trmJ	rRNA methylase	Catalyzes the formation of 2'O-methylated cytidine (Cm32) or 2'O-methylated uridine (Um32) at position 32 in tRNA	GQ77_04160
dusB	tRNA-dihydrouridine synthase	Catalyzes the synthesis of dihydrouridine, a modified base found in the D-loop of most tRNAs	GQ77_02770
dtd	D-Tyr-tRNAtyr deacylase	Hydrolyzes D-tyrosyl-tRNA(Tyr) into D-tyrosine and free tRNA(Tyr). Could be a defense mechanism against a harmful effect of D-tyrosine	GQ77_01800
def2	N-formylmethionyl-tRNA deformylase	Removes the formyl group from the N-terminal Met of newly synthesized proteins. Requires at least a dipeptide for an efficient rate of reaction. N-terminal L-methionine is a prerequisite for activity but the enzyme has broad specificity at other positions	GQ77_06335
miaA	tRNA delta(2)-isopentenylpyrophosphate transferase	Catalyzes the transfer of a dimethylallyl group onto the adenine at position 37 in tRNAs that read codons beginning with uridine, leading to the formation of N6-(dimethylallyl)adenosine (i(6)A)	GQ77_02440
Defense mechanisms
nylB	6-aminohexanoate-dimer hydrolase	Beta-lactamase class C and other penicillin binding proteins	GQ77_18640
	ABC-type antimicrobial peptide transport system, permease component	Unknown	GQ77_20610
	Beta-lactamase class C and other penicillin binding proteins	This Protein Is A Serine Beta-Lactamase With A Substrate Specificity For Cephalosporins.	GQ77_17810
czcA	Cation/multidrug efflux pump	Has a low cation transport activity for cobalt, it is essential for the expression of cobalt, zinc, and cadmium resistance. CzcA and CzcB together would act in zinc efflux nearly as effectively as the complete CZC efflux system (CzcABC)	GQ77_00985
	Cation/multidrug efflux pump	Could Be A Drug Efflux Pump (By Similarity).	GQ77_12250
mexB	Cation/multidrug efflux pump	The ability to export antibiotics and solvents is dramatically decreased in the presence of the proton conductor carbonyl cyanide m-chlorophenylhydrazone (CCCP), showing that an energized inner membrane is required for efflux.	GQ77_10680
apxIB	ABC-type bacteriocin/lantibiotic exporters, contain an N-terminal double-glycine peptidase domain	Involved in the transport of the toxin RTX-I as well as that of RTX-II	GQ77_07365
ywjA	ABC-type multidrug transport system, ATPase and permease components	Unknown	GQ77_16935
arpB	Cation/multidrug efflux pump	The inner membrane transporter component of an antibiotic efflux pump. Confers resistance to numerous structurally unrelated antibiotics such as carbenicillin, chloramphenicol, erythromycin, novobiocin, streptomycin and tetracycline. Is not involved in organic solvent efflux	GQ77_18460
ampD	Negative regulator of beta-lactamase expression	Involved in both cell wall peptidoglycans recycling and beta-lactamase induction. Specifically cleaves the amide bond between the lactyl group of N-acetylmuramic acid and the alpha- amino group of the L-alanine in degradation products containing an anhydro N-acetylmuramyl moiety	GQ77_03935
ampE	Membrane protein required for beta-lactamase induction	Putative Signaling Protein In Beta-Lactamase Regulation. AMPe Seems Not To Act As A Direct Sensor For Beta-Lactams	GQ77_03940
msbA	ABC-type multidrug transport system, ATPase and permease components	Involved In Lipid A Export And Possibly Also In Glycerophospholipid Export And For Biogenesis Of The Outer Membrane. Transmembrane Domains (Tmd) Form A Pore In The Inner Membrane And The ATP-Binding Domain (Nbd) Is Responsible For Energy Generation	GQ77_06430
mdtC	Cation/multidrug efflux pump	Could Be A Drug Efflux Pump (By Similarity)	GQ77_12245
