# Supplementary material for: Whole Genome Sequencing and Tn5-Insertion Mutagenesis of Pseudomonas taiwanensis CMS to Probe Its Antagonistic Activity Against Rice Bacterial Blight Disease
Source: Int J Mol Sci. 2020 Nov 16;21(22):8639. doi: 10.3390/ijms21228639 (PMC7696974; doi:10.3390/ijms21228639)
Supplement: Supplementary file 1 [file ijms-21-08639-s001.zip › New TABLE S4.xlsx]

## Sheet: Sheet1
TABLE S4. List of Tn5-inserted mutants displays higher toxicity against Xoo than wild-type
Gene Name	Gene/gene product	Function	NCBI CDS no.
Amino acid transport and metabolism
	lysine transporter LysE	lysine transporter	GQ77_14645
Carbohydrate transport and metabolism
	Beta-glucosidase-related glycosidases	Unknown	GQ77_18365
Cell wall/membrane/envelope biogenesis
	membrane protein ywdK	Uncharacterized membrane protein	GQ77_01340
	Penicillin-binding protein 1B	Synthesis of cross-linked peptidoglycan from the lipid intermediates	GQ77_19770
ctpA	Periplasmic protease	Involved in protection of the bacterium from thermal and osmotic stresses (Potential)	GQ77_01660
Nucleotide transport and metabolism
	purine-cytosine permease yxlA	nucleoside transporter	GQ77_02300
putT	phosphoribosylglycinamide formyltransferase	Formate-dependent phosphoribosylglycinamide formyltransferase (GAR transformylase)	GQ77_04965
General function prediction only
	Auxin Efflux Carrier Protein	Predicted permeases	GQ77_12975
	N-substituted formamide deformylase	Hydrolyzes N-substituted formamides	GQ77_09890
	Predicted permeases	Unknown	GQ77_21370
	Bacteriophage capsid protein	Phage portal protein, lambda family	GQ77_15410
Cell cycle control, cell division, chromosome partitioning
	Predicted ATPase involved in cell division	Not known. Is coded in an operon essential for cell division	GQ77_01320
Not in COG
	Not Available	Unknown	GQ77_16720
	Not Available	Unknown	GQ77_07890
ydcJ	Not Available	Unknown	GQ77_22475
Energy production and conversion
	H+/citrate symporter	Transports the free citrate anion. Probably cotransports citrate and at least three or four protons. The citrate uptake is inhibited by the presence of magnesium ions	GQ77_00545
Signal transduction mechanisms
pleD	FOG: GGDEF domain	Catalyzes the condensation of two GTP molecules to the cyclic dinucleotide di-GMP (c-di-GMP), which acts as a secondary messenger	GQ77_21315
Lipid transport and metabolism
aidB	Acyl-CoA dehydrogenases	Has an optimum specificity for 4-carbon length fatty acyl-CoAs	GQ77_21310
Transcription
rpoS	RNA polymerase sigma factor rpoS	DNA-directed RNA polymerase, sigma subunit (sigma70/sigma32)	GQ77_05495
